# Supplementary material for: General Rules for Optimal Codon Choice
Source: PLoS Genet. 2009 Jul 10;5(7):e1000556. doi: 10.1371/journal.pgen.1000556 (PMC2700274; doi:10.1371/journal.pgen.1000556)
Supplement: Table S1 — Optimal codons identified in bacteria. (0.25 MB XLS) [file pgen.1000556.s002.xls]

## Sheet: Sheet1
Bacteria	%GC (intergenic)	Ala	Arg	Asn	Asp	Cys	Gln	Glu	Gly	His	Ile	Leu	Lys	Phe	Pro	Ser	Thr	Tyr	Val
Buchnera_aphidicola_Cc_Cinara_cedri	13.2438	none	CGT	none	none	none	none	none	none	none	ATT	TTA	none	TTT	none	TCT	none	none	none
Wigglesworthia_brevipalpis	15.102	GCT	none	none	none	none	none	none	none	none	ATC	CTC	none	none	none	TCT	none	none	none
Candidatus_Phytoplasma_mali	17.7243	GCT	CGT	none	GAT	none	none	none	GGT	none	ATT	TTA	none	none	none	TCT	ACT	none	GTT
Buchnera_aphidicola	18.0193	none	CGT	AAT	none	none	none	none	none	none	ATT	TTA	AAG	none	CCT	TCT	ACT	none	none
Buchnera_sp	19.0903	none	CGT	AAT	none	none	none	none	GGT	none	ATT	TTA	none	none	none	TCT	ACT	none	none
Mycoplasma_penetrans	19.8109	GCT	AGA	AAC	none	none	CAA	GAA	GGT	none	ATT	TTA	AAA	TTC	none	TCT	ACT	TAC	GTT
Candidatus_Blochmannia_floridanus	19.9351	GCT	CGT	AAT	none	none	CAG	GAG	none	CAT	ATT	TTA	AAG	TTT	CCT	TCT	ACT	TAT	none
Buchnera_aphidicola_Sg	20.5819	none	CGT	none	none	none	none	none	GGT	none	ATT	TTA	none	none	CCT	TCT	none	none	none
Mycoplasma_pulmonis	20.8512	GCT	AGA	AAC	GAC	none	none	none	GGA	CAC	ATT	CTT	AAA	TTC	CCT	TCA	none	none	GTT
Candidatus_Blochmannia_pennsylvanicus_BPEN	21.3408	GCT	CGC	none	none	none	none	none	none	none	ATT	TTA	none	none	none	TCT	ACT	none	none
Mycoplasma_mobile_163K	21.3645	none	CGT	none	none	none	CAA	GAA	none	none	ATT	TTA	AAA	none	none	TCA	none	none	GTT
Mycoplasma_hyopneumoniae_232	21.3975	GCC	CGG	none	GAT	none	CAG	none	none	none	ATC	CTT	AAA	none	none	TCC	ACC	TAT	GTC
Mycoplasma_capricolum_ATCC_27343	22.0668	GCT	CGT	none	GAT	none	CAA	GAA	GGA	none	ATT	TTA	AAA	none	CCA	TCA	ACT	TAT	GTT
Ehrlichia_ruminantium_Gardel	22.1246	GCT	CGT	AAT	GAT	none	CAG	GAG	GGT	CAT	ATT	TTA	AAG	none	CCT	TCT	ACT	TAT	GTT
Ehrlichia_ruminantium_Welgevonden_UPSA	22.2528	GCT	CGT	AAT	GAT	none	none	none	GGT	CAT	ATT	TTA	AAG	none	none	TCT	ACT	TAT	none
Mycoplasma_hyopneumoniae_J	22.291	GCC	CGG	none	GAT	none	CAG	none	none	none	ATC	CTC	none	none	none	TCC	ACC	TAT	GTC
Aster_yellows_witches-broom_phytoplasma_AYWB	22.3762	GCT	CGC	AAC	none	none	none	none	none	none	ATT	CTG	AAA	none	CCT	TCT	ACT	none	none
Clostridium_perfringens_ATCC_13124	23.1895	GCT	AGA	AAC	GAC	none	CAA	GAA	GGT	CAC	ATC	TTA	none	TTC	CCA	TCA	ACT	TAC	GTT
Borrelia_afzelii_PKo	23.3733	GCT	none	AAT	GAT	none	CAG	GAG	GGG	none	ATT	CTT	AAG	TTT	CCT	TCT	ACT	TAT	GTT
Mycoplasma_mycoides	23.4509	GCT	CGT	none	GAT	none	CAA	GAA	none	none	ATT	TTA	AAA	none	CCA	TCA	ACT	TAT	GTT
Mycoplasma_hyopneumoniae_7448	23.5128	GCC	CGG	none	GAT	none	none	none	none	none	ATC	CTT	AAA	none	none	TCC	none	TAT	GTT
Ureaplasma_urealyticum	23.5674	none	CGT	none	none	none	CAA	GAA	GGT	none	ATT	TTA	none	none	CCA	TCA	ACA	none	GTT
Ureaplasma_parvum_serovar_3_ATCC_27815	23.6071	none	CGT	none	none	none	CAA	GAA	GGT	CAC	ATT	TTA	none	none	CCA	TCA	ACA	none	GTT
Borrelia_burgdorferi	23.6721	GCT	none	AAT	GAT	none	CAG	GAG	GGT	none	ATT	CTT	AAG	TTT	CCT	TCT	ACT	TAT	GTT
Clostridium_botulinum_B_Eklund_17B	23.7117	none	AGA	AAC	none	none	CAA	GAA	GGT	none	ATC	TTA	AAG	TTC	CCA	TCT	ACT	TAC	GTT
Ehrlichia_canis_Jake	23.716	GCT	CGT	AAT	GAT	TGT	none	none	GGT	CAT	none	none	none	none	CCT	TCT	ACT	TAT	none
Clostridium_perfringens	23.8584	GCT	AGA	AAC	GAC	TGT	CAA	GAA	GGT	CAC	ATC	TTA	none	TTC	CCA	TCA	ACT	TAC	GTT
Clostridium_botulinum_A_ATCC_19397	24.0869	GCT	AGA	AAC	GAC	none	CAA	GAA	GGT	none	ATA	CTT	AAA	TTC	CCA	TCT	ACA	TAC	GTT
Clostridium_perfringens_SM101	24.1386	GCT	AGA	AAC	GAC	TGT	CAA	GAA	GGT	CAC	ATC	TTA	none	TTC	CCA	TCA	ACT	TAC	GTT
Clostridium_difficile_630	24.1596	GCT	AGA	AAC	GAC	TGT	CAA	GAA	GGT	none	ATA	CTT	none	TTC	CCA	TCT	ACT	none	GTT
Clostridium_botulinum_A_Hall	24.1739	GCT	AGA	AAC	GAC	none	CAA	GAA	GGT	none	ATA	CTT	AAA	TTC	CCA	TCT	ACA	TAC	GTT
Clostridium_botulinum_A	24.1921	GCT	AGA	AAC	GAC	none	CAA	GAA	GGT	none	ATA	TTA	AAA	TTC	CCA	TCT	ACA	TAC	GTT
Clostridium_botulinum_A3_Loch_Maree	24.2188	GCT	AGA	AAC	none	none	CAA	GAA	GGT	none	ATA	TTA	AAA	TTC	CCA	TCT	ACT	TAC	GTT
Borrelia_garinii_PBi	24.2308	GCT	none	AAT	GAT	none	CAG	GAG	GGT	none	ATT	TTG	AAG	TTT	CCT	TCT	ACT	TAT	GTT
Clostridium_botulinum_B1_Okra	24.246	GCT	AGA	AAC	none	none	CAA	GAA	GGT	none	ATA	TTA	AAA	TTC	CCA	TCT	ACT	TAC	GTT
Onion_yellows_phytoplasma	24.2643	GCT	CGC	AAC	none	none	none	none	none	none	ATC	CTC	AAA	none	CCT	TCT	ACT	none	none
Prochlorococcus_marinus_MIT_9515	24.3065	GCT	AGA	none	none	none	none	GAG	none	none	ATT	CTG	none	TTC	CCT	TCT	ACT	none	GTT
Clostridium_botulinum_F_Langeland	24.441	GCT	AGA	AAC	none	none	CAA	GAA	GGT	none	ATA	TTA	AAA	TTC	CCA	TCT	ACT	none	GTT
Rickettsia_typhi_wilmington	24.4718	none	CGT	none	GAT	none	CAG	none	GGT	none	ATT	CTT	none	none	none	none	ACT	TAT	none
Candidatus_Vesicomyosocius_okutanii_HA	24.4856	none	CGT	AAT	none	none	none	none	GGT	CAT	ATT	none	AAG	none	CCA	TCT	none	TAT	GTT
Rickettsia_prowazekii	24.6678	none	CGT	none	GAT	none	CAG	none	GGT	CAT	ATT	CTT	none	none	none	none	none	TAT	none
Prochlorococcus_marinus_MIT_9301	24.7241	GCT	AGA	none	none	none	none	GAG	none	none	ATC	CTT	AAG	TTC	CCT	TCT	ACT	none	GTT
Prochlorococcus_marinus_MED4	24.9899	GCT	AGA	none	none	none	none	GAG	GGT	none	ATT	CTT	none	TTC	CCT	TCT	ACT	TAC	GTT
Ehrlichia_chaffeensis_Arkansas	25.0162	GCG	CGT	AAT	GAT	TGT	CAG	GAG	GGT	CAT	ATT	TTA	AAG	TTT	CCT	TCT	ACT	TAT	none
Campylobacter_hominis_ATCC_BAA-381	25.1449	GCG	CGC	none	none	none	CAA	GAA	GGC	CAC	ATC	CTT	AAA	TTC	CCG	AGC	ACA	TAC	none
Fusobacterium_nucleatum	25.1671	GCG	AGA	AAC	GAC	none	CAA	GAA	GGA	CAC	ATC	CTT	AAA	TTC	none	TCT	ACT	TAC	GTT
Borrelia_turicatae_91E135	25.1725	GCT	CGT	AAT	GAT	none	CAG	GAG	GGT	CAT	ATT	TTG	AAG	TTT	CCT	TCT	ACT	TAT	GTT
Prochlorococcus_marinus_MIT_9215	25.2934	GCT	AGA	none	none	none	none	GAG	none	none	ATC	CTC	AAG	TTC	CCT	TCT	none	none	GTT
Prochlorococcus_marinus_MIT_9312	25.4418	GCT	AGA	none	none	none	CAG	GAG	GGC	none	ATC	CTG	AAG	none	CCT	TCT	ACT	none	GTT
Arcobacter_butzleri_RM4018	25.4655	none	AGA	AAC	none	none	CAA	GAA	GGT	CAC	ATC	TTA	AAA	TTC	CCA	TCT	none	none	GTT
Campylobacter_jejuni_81-176	25.5144	none	CGC	none	none	none	none	GAA	GGC	none	ATC	CTT	AAA	none	CCT	AGC	ACT	none	GTA
Lawsonia_intracellularis_PHE_MN1-00	25.521	GCT	CGT	AAT	GAT	none	none	GAA	GGT	none	ATT	CTT	none	TTT	CCT	TCT	ACA	none	GTT
Candidatus_Carsonella_ruddii_PV	25.56	none	none	none	none	none	none	none	none	none	none	CTC	none	none	none	none	none	none	none
Campylobacter_jejuni_81116	25.5961	GCA	CGC	none	none	none	none	GAA	GGC	none	ATC	CTT	AAA	none	CCT	AGC	none	none	GTA
Prochlorococcus_marinus_AS9601	25.6206	GCT	AGA	none	none	none	none	none	none	none	ATC	CTT	AAG	TTC	none	TCT	ACT	TAC	GTT
Clostridium_beijerinckii_NCIMB_8052	25.7106	GCT	AGA	AAC	none	none	CAA	GAA	GGT	CAC	ATC	TTA	AAG	TTC	CCA	TCT	ACT	TAC	GTT
Mycoplasma_arthritidis_158L3_1	25.9486	GCT	CGT	AAC	none	none	CAA	GAA	GGT	none	ATC	CTT	AAA	TTC	CCT	TCA	ACT	TAC	GTT
Clostridium_tetani_E88	26.116	GCT	AGA	AAC	GAC	none	CAA	GAA	GGA	CAC	ATA	CTT	none	TTC	CCA	TCC	ACT	none	GTT
Mycoplasma_synoviae_53	26.327	GCT	CGT	AAC	GAC	none	CAA	GAA	none	none	ATC	CTT	AAA	TTC	none	TCA	ACC	TAC	GTT
Candidatus_Sulcia_muelleri_GWSS	26.667	none	none	none	none	none	none	none	GGA	none	none	none	none	none	none	TCT	none	none	none
Campylobacter_jejuni	26.8009	GCA	CGC	none	none	none	none	GAA	GGC	none	ATC	CTT	AAA	none	CCT	AGC	none	TAC	GTA
Mesoplasma_florum_L1	26.8373	GCT	CGT	AAC	GAC	none	CAA	GAA	GGA	none	ATC	TTA	AAA	TTC	CCA	TCA	ACT	TAC	GTT
Mycoplasma_agalactiae_PG2	26.9456	GCT	CGT	AAC	GAC	none	CAA	GAA	GGT	CAC	ATC	TTA	AAA	TTC	CCT	TCA	none	TAC	GTT
Clostridium_novyi_NT	26.9787	GCA	AGA	AAC	GAC	TGT	CAA	GAA	GGT	CAC	ATC	CTT	AAA	TTC	CCA	TCT	ACA	TAC	GTT
Baumannia_cicadellinicola_Homalodisca_coagulata	27.0896	GCT	CGT	none	none	none	none	GAA	GGT	CAT	ATT	CTA	none	TTT	none	TCT	ACT	none	none
Clostridium_acetobutylicum	27.1361	GCT	AGA	AAC	none	none	none	GAA	GGA	none	ATA	CTT	AAG	TTC	CCA	TCT	ACT	TAC	GTT
Francisella_tularensis_novicida_U112	27.1893	GCT	CGT	AAC	none	none	none	GAG	GGT	none	ATC	CTT	none	TTC	none	TCT	ACT	none	GTT
Candidatus_Pelagibacter_ubique_HTCC1062	27.3992	GCT	AGA	AAC	none	none	none	GAA	GGT	CAC	ATT	CTT	AAA	none	none	TCT	ACT	TAC	GTT
Campylobacter_jejuni_RM1221	27.4245	none	CGC	none	none	none	none	GAA	GGC	CAC	ATC	CTT	AAA	none	CCT	AGC	none	none	GTA
Orientia_tsutsugamushi_Ikeda	27.5599	GCT	CGG	none	GAT	none	CAG	GAA	none	none	ATT	TTA	AAA	TTT	CCT	TCT	ACT	TAT	GTT
Campylobacter_fetus_82-40	27.643	GCT	CGC	AAC	none	none	none	GAG	GGC	none	ATC	CTT	AAA	none	CCT	AGC	ACT	none	GTT
Francisella_philomiragia_ATCC_25017	27.7218	GCT	AGA	AAC	none	none	none	none	GGT	none	ATC	CTT	none	TTC	CCA	TCT	ACT	none	GTT
Clostridium_kluyveri_DSM_555	27.8562	none	AGA	AAT	none	none	CAG	none	GGA	none	ATA	CTG	AAG	TTT	CCT	TCC	ACC	none	GTA
Staphylococcus_epidermidis_ATCC_12228	27.9257	GCT	CGC	AAC	GAC	none	CAA	GAA	GGT	CAC	ATC	TTA	AAA	TTC	CCA	TCT	ACT	TAC	GTT
Parachlamydia_sp_UWE25	28.3378	GCT	CGC	none	none	TGC	none	GAA	GGA	CAT	ATT	TTA	AAA	TTT	CCT	TCT	none	none	GTT
Staphylococcus_epidermidis_RP62A	28.3519	GCT	CGC	AAC	GAC	none	CAA	GAA	GGT	none	ATC	TTA	AAA	TTC	CCA	TCT	ACT	TAC	GTT
Campylobacter_jejuni_doylei_269_97	28.4465	none	CGC	none	none	none	none	GAA	GGC	none	ATC	CTT	AAA	none	CCT	AGC	ACC	none	GTA
Flavobacterium_johnsoniae_UW101	28.5968	GCT	CGT	AAC	GAC	none	CAG	GAA	GGT	CAC	ATC	TTA	AAA	TTC	CCG	TCT	ACT	TAC	GTT
Mycoplasma_gallisepticum	28.7328	GCT	CGT	AAC	GAC	none	CAA	GAA	GGT	CAC	ATC	TTA	none	TTC	CCA	TCA	ACT	TAC	GTT
Rickettsia_canadensis_McKiel	28.765	none	CGT	AAT	none	none	none	none	GGT	none	ATT	CTT	none	none	none	none	none	none	none
Flavobacterium_psychrophilum_JIP02_86	28.7812	none	CGC	AAC	GAC	none	CAA	GAA	GGA	CAC	ATC	TTA	AAA	TTC	CCA	TCG	ACC	TAC	GTA
Staphylococcus_haemolyticus	28.8129	GCT	CGT	AAC	GAC	none	CAA	GAA	GGT	CAC	ATC	TTA	AAA	TTC	CCA	TCA	ACA	TAC	GTT
Francisella_tularensis_holarctica	28.9569	GCT	CGC	none	none	none	none	none	GGT	CAC	ATC	CTT	none	TTC	none	TCT	ACT	none	GTT
Acholeplasma_laidlawii_PG_8A	29.019	GCT	CGC	AAC	GAC	none	CAA	GAA	GGT	CAC	ATC	TTA	AAA	TTC	CCA	TCT	ACA	TAC	GTT
Candidatus_Ruthia_magnifica_Cm_Calyptogena_magnifica_	29.0567	none	CGC	none	none	none	none	none	GGT	none	ATT	none	AAG	none	CCA	TCT	none	none	GTT
Staphylococcus_aureus_N315	29.0851	GCA	CGC	AAC	GAC	none	CAA	GAA	GGT	none	ATC	TTA	AAA	TTC	CCA	TCT	ACA	TAC	GTT
Staphylococcus_aureus_NCTC_8325	29.0877	GCA	CGC	AAC	GAC	none	CAA	GAA	GGT	CAC	ATC	TTA	AAA	TTC	CCA	TCT	ACA	TAC	GTT
Staphylococcus_aureus_USA300	29.0973	GCA	CGC	AAC	GAC	none	CAA	GAA	GGT	none	ATC	TTA	AAA	TTC	CCA	TCT	ACA	TAC	GTT
Staphylococcus_saprophyticus	29.1175	GCT	CGT	AAC	GAC	none	CAA	GAA	GGT	CAC	ATC	TTA	AAA	TTC	CCA	TCT	ACA	TAC	GTT
Staphylococcus_aureus_Mu50	29.1325	GCA	CGC	AAC	GAC	none	CAA	GAA	GGT	none	ATC	TTA	AAA	TTC	CCA	TCT	ACA	TAC	GTT
Staphylococcus_aureus_Mu3	29.1534	GCA	CGC	AAC	GAC	none	CAA	GAA	GGT	none	ATC	TTA	AAA	TTC	CCA	TCT	ACA	TAC	GTT
Staphylococcus_aureus_Newman	29.2829	GCA	CGC	AAC	GAC	none	CAA	GAA	GGT	none	ATC	TTA	AAA	TTC	CCA	TCT	ACA	TAC	GTT
Staphylococcus_aureus_MW2	29.2937	GCA	CGC	AAC	GAC	none	CAA	GAA	GGT	CAC	ATC	TTA	AAA	TTC	CCA	TCT	ACA	TAC	GTT
Staphylococcus_aureus_JH1	29.3728	GCA	CGC	AAC	GAC	none	CAA	GAA	GGT	none	ATC	TTA	AAA	TTC	CCA	TCT	ACA	TAC	GTT
Staphylococcus_aureus_JH9	29.3839	GCA	CGC	AAC	GAC	none	CAA	GAA	GGT	none	ATC	TTA	AAA	TTC	CCA	TCT	ACA	TAC	GTT
Staphylococcus_aureus_COL	29.3993	GCA	CGC	AAC	GAC	none	CAA	GAA	GGT	none	ATC	TTA	AAA	TTC	CCA	TCT	ACA	TAC	GTT
Staphylococcus_aureus_aureus_MRSA252	29.4539	GCA	CGC	AAC	GAC	none	CAA	GAA	GGT	none	ATC	TTA	AAA	TTC	CCA	TCA	ACA	TAC	GTT
Staphylococcus_aureus_RF122	29.4541	GCA	CGC	AAC	GAC	none	CAA	GAA	GGT	none	ATC	TTA	AAA	TTC	CCA	TCT	ACA	TAC	GTT
Francisella_tularensis_WY96-3418	29.5951	GCT	CGC	none	none	none	none	GAG	GGT	none	ATC	CTT	none	TTC	none	TCT	ACT	none	GTT
Staphylococcus_aureus_aureus_MSSA476	29.6637	GCA	CGC	AAC	GAC	none	CAA	GAA	GGT	CAC	ATC	TTA	AAA	TTC	CCA	TCT	ACA	TAC	GTT
Francisella_tularensis_FSC_198	29.7356	GCT	CGC	AAC	none	none	none	none	GGT	none	ATC	CTT	none	TTC	CCA	TCT	ACT	none	none
Francisella_tularensis_holarctica_FTA	29.7447	GCG	CGC	none	none	none	none	none	GGT	CAC	ATC	CTT	none	TTC	none	TCT	ACT	none	GTT
Francisella_tularensis_tularensis	29.7673	GCT	CGC	AAC	none	none	none	none	GGT	none	ATC	CTT	none	TTC	CCA	TCT	ACT	none	none
Francisella_tularensis_holarctica_OSU18	29.8457	GCT	CGC	none	none	none	none	none	GGT	none	ATC	CTT	none	TTC	none	TCT	ACT	none	GTT
Staphylococcus_aureus_USA300_TCH1516	29.8557	GCA	CGC	AAC	GAC	none	CAA	GAA	GGT	none	ATC	TTA	AAA	TTC	CCA	TCT	ACA	TAC	GTT
Finegoldia_magna_ATCC_29328	29.8909	GCA	AGA	AAC	GAC	none	CAA	GAA	GGC	CAC	ATC	TTG	none	TTC	CCA	TCT	ACT	TAC	GTT
Leptospira_interrogans_serovar_Lai	30.0025	GCG	AGA	AAC	GAC	none	CAG	GAA	GGA	CAC	ATC	CTC	none	TTT	CCT	TCC	ACC	none	GTG
Prochlorococcus_marinus_NATL1A	30.0179	GCT	CGC	none	none	none	CAG	none	none	none	ATT	CTT	none	none	CCT	TCT	ACT	none	GTT
Prochlorococcus_marinus_NATL2A	30.0697	GCT	none	none	none	none	none	none	none	none	ATT	CTT	none	TTC	CCT	TCT	ACT	TAC	GTT
Francisella_tularensis_mediasiatica_FSC147	30.0969	GCT	CGT	AAC	none	none	none	GAG	GGT	none	ATC	CTT	AAG	TTC	none	TCT	ACT	none	GTT
Leptospira_interrogans_serovar_Copenhageni	30.1986	GCG	AGA	AAC	GAC	none	CAG	GAA	GGA	CAC	ATC	CTC	none	TTT	CCT	TCC	ACC	TAC	GTG
Trichodesmium_erythraeum_IMS101	30.2233	GCT	CGG	AAT	GAT	TGT	none	none	GGT	none	ATT	TTG	AAG	TTT	CCT	TCT	ACT	TAT	GTG
Orientia_tsutsugamushi_Boryong	30.2428	GCT	CGC	none	GAT	none	none	none	GGC	CAT	ATT	none	none	TTT	CCT	TCT	ACT	TAT	GTT
Lactococcus_lactis	30.2481	GCT	CGC	AAC	GAC	none	CAA	GAA	GGT	CAC	ATC	TTG	AAA	TTC	CCA	TCT	ACT	TAC	GTT
Thiomicrospira_denitrificans_ATCC_33889	30.3739	GCT	CGC	AAC	none	none	none	GAG	GGT	CAC	ATC	CTT	none	none	CCA	AGC	ACT	TAC	GTT
Helicobacter_hepaticus	30.4068	GCA	CGC	AAT	none	none	none	GAA	GGC	CAC	ATT	CTT	AAA	TTT	CCT	AGC	ACA	TAT	GTG
Gramella_forsetii_KT0803	30.6753	none	AGA	AAC	none	none	CAG	GAA	GGA	none	ATC	CTG	none	TTC	CCT	TCT	ACC	none	GTA
Rickettsia_bellii_RML369-C	30.7423	GCT	CGT	none	none	none	none	none	GGT	none	ATT	CTT	none	none	none	AGC	ACT	none	GTT
Rickettsia_conorii	30.8863	none	CGT	none	none	none	none	none	GGT	none	ATT	CTT	none	none	CCT	none	ACT	none	GTT
Rickettsia_akari_Hartford	30.9637	none	CGT	none	none	none	none	none	GGT	none	ATT	CTT	none	none	CCT	none	ACT	none	GTT
Clostridium_phytofermentans_ISDg	30.9975	GCT	CGT	AAC	none	TGT	CAG	none	GGT	none	ATC	TTA	AAG	TTC	CCA	TCC	ACA	TAC	GTT
Rickettsia_bellii_OSU_85-389	31.0167	GCT	CGT	none	none	none	none	none	GGT	none	ATT	CTT	none	none	none	AGC	none	none	GTT
Lactobacillus_acidophilus_NCFM	31.0617	GCT	CGT	AAC	GAC	none	CAA	GAA	GGT	CAC	ATC	CTT	AAG	TTC	CCA	TCA	ACT	TAC	GTT
Rickettsia_rickettsii_Sheila_Smith	31.1472	none	CGT	none	none	none	none	none	GGT	none	ATT	CTT	none	none	none	none	ACT	none	GTT
Rickettsia_rickettsii_Iowa	31.2143	none	CGT	none	none	none	none	none	GGT	none	ATT	CTT	AAA	none	none	none	ACT	none	none
Lactococcus_lactis_cremoris_MG1363	31.3477	GCT	CGC	AAC	GAC	none	CAA	GAA	GGT	CAC	ATC	TTG	AAA	TTC	CCA	TCT	ACT	TAC	GTT
Rickettsia_felis_URRWXCal2	31.5256	GCT	CGT	none	none	none	none	none	GGT	none	none	CTT	none	none	none	none	none	none	none
Rickettsia_massiliae_MTU5	31.5452	none	CGT	none	none	none	none	none	GGT	none	ATT	CTT	none	none	none	none	ACT	none	GTT
Alkaliphilus_oremlandii_OhILAs	31.5782	none	AGA	AAC	none	TGT	none	none	GGT	none	ATC	CTT	none	TTC	CCA	TCC	ACA	TAC	GTT
Acinetobacter_baumannii_ACICU	31.6011	GCG	CGC	AAC	GAC	none	CAA	GAA	GGC	CAC	ATC	TTG	AAA	TTC	CCA	AGC	ACT	TAC	GTT
Lactobacillus_salivarius_UCC118	31.6958	GCT	CGC	AAC	GAC	none	CAA	GAA	GGC	CAC	ATC	TTA	AAG	TTC	CCA	TCC	ACA	TAC	GTT
Lactobacillus_johnsonii_NCC_533	31.7438	GCT	CGT	AAC	GAC	none	CAA	GAA	GGT	CAC	ATC	TTA	AAG	TTC	CCA	TCT	ACT	TAC	GTT
Helicobacter_pylori_HPAG1	31.7684	GCG	CGC	AAC	none	none	CAA	GAA	GGG	none	ATC	TTA	AAA	TTT	CCC	AGC	ACG	none	GTG
Candidatus_Amoebophilus_asiaticus_5a2	31.7773	none	CGC	none	none	none	none	none	GGC	CAT	none	none	none	TTT	CCT	AGC	none	none	GTA
Bacillus_cereus_ZK	31.7838	GCA	CGC	AAC	GAC	none	CAA	GAA	GGC	CAC	ATC	TTA	AAA	TTC	CCA	TCT	ACA	TAC	GTA
Bacillus_anthracis_str_Sterne	31.8084	GCA	CGC	AAC	GAC	none	CAA	GAA	GGC	CAC	ATC	TTA	AAA	TTC	CCA	TCT	ACA	TAC	GTT
Lactococcus_lactis_cremoris_SK11	31.8366	GCT	CGC	AAC	GAC	none	CAA	GAA	GGT	CAC	ATC	TTG	AAA	TTC	CCA	TCT	ACT	TAC	GTT
Clostridium_thermocellum_ATCC_27405	31.882	GCC	AGG	AAC	GAC	TGC	CAG	none	GGC	none	none	CTG	none	TTC	CCG	AGC	ACC	TAC	GTG
Sulfurihydrogenibium_YO3AOP1	31.9919	GCA	AGA	AAC	GAC	none	none	none	GGT	CAC	ATC	CTT	AAA	TTC	CCA	TCT	ACA	TAC	GTT
Cytophaga_hutchinsonii_ATCC_33406	32.0883	GCG	CGC	AAC	none	none	CAG	GAA	GGC	CAC	ATC	CTG	AAA	TTC	CCG	AGC	ACG	TAC	GTA
Wolbachia_endosymbiont_of_Brugia_malayi_TRS	32.0973	none	CGT	none	none	none	none	none	GGT	none	none	CTT	AAG	TTT	none	TCT	ACT	none	GTT
Prochlorococcus_marinus_CCMP1375	32.1236	GCT	CGC	none	GAT	none	CAG	none	none	CAT	ATT	CTT	none	TTT	CCT	TCT	ACT	TAT	GTT
Bacillus_thuringiensis_konkukian	32.1303	GCA	CGC	AAC	GAC	none	CAA	GAA	GGC	CAC	ATC	TTA	AAA	TTC	CCA	TCT	ACA	TAC	GTT
Bacillus_anthracis_Ames_0581	32.2548	GCA	CGC	AAC	GAC	none	CAA	GAA	GGC	CAC	ATC	TTA	AAA	TTC	CCA	TCT	ACA	TAC	GTT
Wolbachia_pipientis	32.3363	none	CGT	none	GAT	none	CAA	none	GGT	CAT	ATT	CTT	none	none	CCA	TCT	ACT	none	GTT
Helicobacter_pylori_26695	32.3436	GCG	CGC	AAC	none	none	none	GAA	GGG	none	ATC	TTA	AAA	TTT	CCC	AGC	ACG	none	GTG
Bacillus_thuringiensis_Al_Hakam	32.3978	GCA	CGC	AAC	GAC	none	CAA	GAA	GGC	CAC	ATC	TTA	AAA	TTC	CCA	TCT	ACA	TAC	GTA
Streptococcus_agalactiae_NEM316	32.4105	GCT	CGC	AAC	GAC	none	CAA	GAA	GGT	CAC	ATC	CTT	AAA	TTC	CCA	TCA	ACT	TAC	GTT
Bacillus_cereus_ATCC_10987	32.4391	GCA	CGC	AAC	GAC	none	CAA	GAA	GGC	CAC	ATC	TTA	AAA	TTC	CCA	TCT	ACG	TAC	GTA
Helicobacter_pylori_J99	32.4435	GCG	CGC	AAC	none	none	none	GAA	GGG	none	ATC	TTG	AAA	none	CCC	AGC	ACG	none	GTG
Bacillus_anthracis_Ames	32.4535	GCA	CGC	AAC	GAC	none	CAA	GAA	GGC	CAC	ATC	TTA	AAA	TTC	CCA	TCT	ACA	TAC	GTT
Bacillus_weihenstephanensis_KBAB4	32.522	GCG	CGC	AAC	GAC	none	CAA	GAA	GGC	CAC	ATC	TTA	AAA	TTC	CCA	TCT	ACA	TAC	GTT
Streptococcus_agalactiae_A909	32.5544	GCA	CGC	AAC	GAC	none	CAA	GAA	GGT	none	ATC	CTT	AAA	TTC	CCA	TCT	ACA	TAC	GTT
Acinetobacter_sp_ADP1	32.5661	GCG	CGC	AAC	GAC	none	CAG	GAA	GGC	CAC	ATC	TTG	AAA	TTC	CCA	TCG	ACC	TAC	GTG
Bacillus_cereus_ATCC14579	32.6154	GCA	CGC	AAC	GAC	none	CAA	GAA	GGC	CAC	ATC	TTA	AAA	TTC	CCA	TCT	ACA	TAC	GTA
Caldicellulosiruptor_saccharolyticus_DSM_8903	32.7356	GCA	AGA	AAC	GAC	none	CAG	GAG	GGC	CAC	ATC	CTG	AAG	TTC	CCA	AGC	ACA	TAC	GTC
Helicobacter_acinonychis_Sheeba	32.7762	GCG	CGC	AAC	none	none	CAA	GAA	GGG	none	ATC	TTG	AAA	none	CCT	AGC	ACC	none	GTG
Thermosipho_melanesiensis_BI429	32.8245	GCA	AGA	AAC	GAC	none	CAA	GAA	GGT	none	ATC	CTC	none	none	CCA	TCC	ACA	TAC	none
Acinetobacter_baumannii_AYE	32.9189	GCG	CGT	AAC	GAC	none	CAA	GAA	GGC	CAC	ATC	TTG	AAA	TTC	CCA	TCT	ACT	TAC	GTT
Cyanothece_ATCC_51142	32.9218	GCC	CGG	AAC	GAC	TGT	CAA	GAA	GGG	CAC	ATC	TTA	AAA	none	CCC	AGT	ACC	none	GTG
Fervidobacterium_nodosum_Rt17-B1	32.9305	GCA	AGA	AAC	GAC	none	CAA	GAA	GGT	CAC	ATC	CTC	none	TTC	CCA	TCA	ACA	TAC	GTT
Streptococcus_mutans	32.992	GCT	CGC	AAC	none	none	CAA	GAA	GGT	none	ATC	TTG	none	TTC	CCA	TCA	ACA	none	GTT
Streptococcus_agalactiae_2603	33.0023	GCT	CGC	AAC	GAC	none	CAA	GAA	GGT	none	ATC	CTT	AAA	TTC	CCA	TCA	ACT	TAC	GTT
Bartonella_bacilliformis_KC583	33.061	none	CGT	AAT	GAT	none	CAG	none	GGT	CAT	ATT	TTG	AAG	TTT	CCG	TCT	ACG	TAT	GTT
Elusimicrobium_minutum_Pei191	33.0906	GCC	CGC	AAC	GAC	none	CAG	GAA	GGC	CAC	ATT	CTT	AAA	none	CCC	AGC	ACG	TAC	GTT
Listeria_welshimeri_serovar_6b_SLCC5334	33.1104	GCT	CGC	AAC	GAC	none	CAA	GAA	GGC	CAC	ATC	CTT	AAA	TTC	CCA	TCC	ACA	TAC	GTT
Haemophilus_somnus_129PT	33.1183	GCG	CGT	none	none	none	CAA	GAA	GGT	none	ATC	TTA	AAA	TTC	CCG	none	ACT	none	none
Leuconostoc_mesenteroides_ATCC_8293	33.1224	GCT	CGC	AAC	none	none	CAA	GAA	GGT	none	ATC	TTG	AAG	TTC	CCA	TCA	ACA	TAC	GTT
Hydrogenobaculum_Y04AAS1	33.1891	GCC	AGA	AAC	none	none	none	none	GGT	CAC	ATA	CTT	none	TTT	CCA	TCT	ACC	TAC	GTG
Pediococcus_pentosaceus_ATCC_25745	33.2891	GCT	CGC	AAC	GAC	none	CAA	GAA	GGT	none	ATC	CTT	AAG	TTC	CCT	TCA	ACT	TAC	GTT
Haemophilus_somnus_2336	33.3115	GCG	CGT	AAC	none	none	CAA	GAA	GGT	none	ATC	TTG	AAA	TTC	CCG	none	none	none	none
Oenococcus_oeni_PSU-1	33.323	GCC	CGC	none	none	none	CAG	none	GGC	none	ATC	TTG	AAG	none	CCG	TCG	ACC	none	GTT
Lactobacillus_gasseri_ATCC_33323	33.3355	GCT	CGC	AAC	GAC	none	CAA	GAA	GGT	CAC	ATC	TTA	AAG	TTC	CCA	TCT	ACT	TAC	GTT
Thermoanaerobacter_X514	33.4091	none	none	AAC	GAC	none	CAG	none	GGC	CAC	ATA	CTC	none	none	CCT	TCT	none	TAC	none
Oceanobacillus_iheyensis	33.4111	GCA	CGC	none	none	none	CAA	GAA	GGT	CAT	ATC	TTA	AAA	TTC	CCA	TCT	ACA	none	GTA
Legionella_pneumophila_Philadelphia_1	33.4364	GCC	CGC	AAT	none	none	none	GAA	GGC	none	ATT	TTG	none	TTT	CCT	AGC	ACC	none	none
Petrotoga_mobilis_SJ95	33.4422	GCT	AGA	AAC	none	none	none	GAA	none	none	none	TTG	none	TTC	CCT	TCC	ACC	TAC	GTT
Bartonella_henselae_Houston-1	33.4519	GCT	CGT	AAT	GAT	none	none	GAA	GGT	CAT	ATT	CTT	none	TTT	CCT	TCT	ACA	TAT	GTT
Chlamydophila_felis_Fe_C-56	33.5029	GCT	CGT	none	none	none	none	none	none	none	ATT	TTA	none	none	CCT	TCT	none	none	GTT
Thermoanaerobacter_pseudethanolicus_ATCC_33223	33.5412	none	none	AAC	GAC	none	CAG	none	GGC	none	ATA	CTC	none	none	CCT	TCT	none	TAC	none
Legionella_pneumophila_Paris	33.5881	none	CGC	AAT	none	none	CAA	GAA	GGC	none	ATT	TTG	none	TTT	CCT	AGC	ACC	none	none
Treponema_denticola_ATCC_35405	33.5908	GCC	CGC	AAC	GAC	TGC	CAG	none	GGC	CAC	ATC	CTC	AAG	TTC	CCC	AGC	ACG	TAC	GTC
Colwellia_psychrerythraea_34H	33.5916	GCT	CGC	AAC	none	TGT	CAA	GAA	GGC	none	ATC	TTA	AAA	TTC	CCT	TCA	ACC	TAC	GTT
Prochlorococcus_marinus_MIT_9211	33.6606	GCT	CGT	none	GAT	none	none	none	none	none	ATT	TTG	none	TTT	CCT	TCT	ACT	TAT	GTT
Bartonella_tribocorum_CIP_105476	33.6758	none	CGC	AAT	GAT	none	none	GAA	GGT	CAT	ATT	CTT	none	TTT	CCT	TCT	ACA	TAT	GTT
Alkaliphilus_metalliredigens_QYMF	33.7155	GCC	none	none	none	TGT	none	none	none	CAT	ATC	none	AAG	TTC	none	TCC	ACC	none	GTG
Psychrobacter_cryohalolentis_K5	33.7239	GCG	CGC	AAC	none	none	CAA	GAA	GGC	none	ATC	TTG	AAA	TTC	CCA	AGC	ACC	none	GTC
Enterococcus_faecalis_V583	33.7491	GCC	CGC	AAC	GAC	none	CAA	GAA	GGC	none	ATC	TTA	AAA	TTC	CCA	TCA	ACA	TAC	GTC
Legionella_pneumophila_Lens	33.7644	none	CGC	none	none	none	none	GAA	GGC	none	ATT	TTG	none	TTT	CCT	AGC	ACC	none	none
Bacillus_cereus_cytotoxis_NVH_391-98	33.7819	GCA	CGC	AAC	none	none	CAA	GAA	GGC	none	ATC	TTA	AAA	TTC	CCA	AGC	ACA	TAC	GTA
Chlamydophila_pneumoniae_J138	33.8388	GCT	CGT	none	none	none	none	none	none	CAT	ATT	TTA	none	none	CCT	TCT	ACA	none	GTT
Mycoplasma_genitalium	33.8548	none	CGC	AAC	none	none	none	none	GGT	none	ATC	CTT	none	none	CCT	none	ACC	none	GTT
Streptococcus_gordonii_Challis_substr_CH1	33.9115	GCT	CGC	AAC	GAC	none	CAA	GAA	GGT	CAC	ATC	TTG	AAA	TTC	CCA	AGC	ACT	TAC	GTT
Listeria_innocua	34.026	GCT	CGC	AAC	GAC	none	CAA	GAA	GGC	CAC	ATC	CTT	AAA	TTC	CCA	TCC	ACT	TAC	GTT
Listeria_monocytogenes	34.0434	GCT	CGC	AAC	GAC	none	CAA	GAA	GGC	CAC	ATC	CTT	AAA	TTC	CCA	TCC	ACA	TAC	GTT
Vibrio_fischeri_ES114	34.0477	GCT	CGC	AAC	GAC	TGT	CAA	GAA	GGC	CAC	ATC	CTG	AAA	TTC	CCA	AGC	ACT	TAC	GTT
Helicobacter_pylori_Shi470	34.0829	GCG	CGC	AAC	none	none	none	GAA	GGG	none	ATC	TTA	AAA	none	CCC	AGC	ACG	none	GTG
Chlamydophila_pneumoniae_TW_183	34.1065	GCT	CGT	none	none	none	none	none	none	CAT	ATT	TTA	none	none	CCT	TCT	ACA	none	none
Chlamydophila_caviae	34.1316	GCT	CGT	none	GAT	none	none	none	GGT	none	ATT	TTA	none	none	CCT	TCT	none	none	GTT
Streptococcus_pneumoniae_CGSP14	34.1389	GCT	CGC	AAC	GAC	none	CAA	GAA	GGT	CAC	ATC	TTG	AAA	TTC	CCA	AGC	ACT	TAC	GTT
Haemophilus_influenzae_86_028NP	34.1595	GCA	CGC	AAC	none	none	CAA	GAA	GGC	CAC	ATC	TTA	AAA	TTC	CCA	TCT	ACC	TAC	GTG
Lysinibacillus_sphaericus_C3_41	34.1853	GCA	CGC	AAC	none	none	CAA	GAA	GGC	none	ATC	TTA	AAA	TTC	CCA	TCT	ACA	TAC	GTA
Streptococcus_pneumoniae_G54	34.1939	GCT	CGC	AAC	GAC	none	CAA	GAA	GGT	CAC	ATC	TTG	AAA	TTC	CCA	AGC	ACT	TAC	GTT
Bacteroides_thetaiotaomicron_VPI-5482	34.2707	GCC	CGC	AAC	GAC	TGC	CAG	GAA	GGC	CAC	ATC	CTG	AAG	TTC	CCG	AGC	ACG	TAC	GTG
Legionella_pneumophila_Corby	34.3095	none	CGC	AAT	GAT	none	none	GAA	GGC	CAT	ATT	CTG	none	TTT	CCT	AGC	ACC	none	none
Actinobacillus_pleuropneumoniae_serovar_7_AP76	34.3251	GCG	CGT	AAC	GAC	none	CAA	GAA	GGC	CAC	ATC	TTA	AAA	TTC	CCG	AGC	ACC	TAC	GTG
Streptococcus_pneumoniae_R6	34.3995	GCT	CGC	AAC	GAC	none	CAA	GAA	GGT	CAC	ATC	TTG	AAA	TTC	CCA	AGC	ACT	TAC	GTT
Listeria_monocytogenes_4b_F2365	34.4018	GCT	CGC	AAC	GAC	none	CAA	GAA	GGC	CAC	ATC	CTT	AAA	TTC	CCA	TCC	ACA	TAC	GTT
Wolbachia_endosymbiont_of_Drosophila_melanogaster	34.4253	GCT	CGT	AAT	GAT	none	none	none	GGT	CAT	none	CTT	none	none	none	TCT	ACT	TAT	GTT
Haemophilus_influenzae	34.4495	GCG	CGT	AAC	GAC	none	CAA	GAA	GGC	CAC	ATC	TTA	AAA	TTC	CCA	AGC	ACC	TAC	GTG
Streptococcus_pyogenes_MGAS6180	34.5943	GCT	CGC	AAC	GAC	none	CAA	GAA	GGT	CAC	ATC	TTG	AAA	TTC	CCA	TCT	none	TAC	GTT
Pseudoalteromonas_haloplanktis_TAC125	34.6087	none	CGC	AAC	GAC	TGT	CAA	GAA	GGC	CAC	ATT	TTA	AAA	none	CCA	AGC	ACC	TAC	GTA
Bartonella_quintana_Toulouse	34.6392	none	CGT	AAT	GAT	none	none	none	GGT	CAT	ATT	CTT	none	TTT	none	TCT	ACA	none	GTT
Leuconostoc_citreum_KM20	34.6463	GCT	CGC	AAC	none	none	CAA	GAA	GGT	none	ATT	TTG	AAG	TTC	CCA	TCA	ACA	none	GTT
Streptococcus_pyogenes_MGAS10750	34.7118	GCT	CGC	AAC	GAC	none	CAA	GAA	GGT	CAC	ATC	TTG	AAA	TTC	CCA	TCT	none	TAC	GTT
Chlamydophila_pneumoniae_CWL029	34.719	GCT	CGT	none	none	none	none	none	GGA	CAT	ATT	TTA	none	none	CCT	TCT	ACA	none	none
Streptococcus_pyogenes_MGAS10394	34.7194	GCT	CGC	AAC	GAC	none	CAA	GAA	GGT	CAC	ATC	TTG	AAA	TTC	CCA	TCT	none	TAC	GTT
Streptococcus_pyogenes_MGAS10270	34.7297	GCT	CGC	AAC	GAC	none	CAA	GAA	GGT	CAC	ATC	TTG	AAA	TTC	CCA	TCT	none	TAC	GTT
Streptococcus_pyogenes_MGAS5005	34.7306	GCT	CGC	AAC	GAC	none	CAA	GAA	GGT	CAC	ATC	TTG	AAA	TTC	CCA	TCT	none	TAC	GTT
Mycoplasma_pneumoniae	34.734	GCG	CGC	AAC	GAC	none	none	none	GGT	CAC	ATT	CTC	AAG	none	CCG	AGT	ACC	TAC	GTG
Actinobacillus_pleuropneumoniae_L20	34.7779	GCG	CGT	AAC	GAC	none	CAA	GAA	GGC	CAC	ATC	TTA	AAA	TTC	CCG	TCG	ACC	TAC	GTG
Chlamydophila_pneumoniae_AR39	34.8166	GCT	CGT	none	none	none	none	none	GGA	CAT	ATT	TTA	none	none	CCT	TCT	ACA	none	none
Streptococcus_thermophilus_CNRZ1066	34.837	GCT	CGC	AAC	GAC	none	CAA	GAA	GGT	CAC	ATC	TTG	AAA	TTC	CCA	TCT	ACT	TAC	GTT
Streptococcus_thermophilus_LMG_18311	34.8501	GCT	CGC	AAC	GAC	none	CAA	GAA	GGT	CAC	ATC	TTG	AAA	TTC	CCA	TCT	ACT	TAC	GTT
Streptococcus_pyogenes_MGAS315	34.874	GCT	CGC	AAC	GAC	none	CAA	GAA	GGT	CAC	ATC	TTG	AAA	TTC	CCA	TCT	none	TAC	GTT
Streptococcus_pyogenes_MGAS9429	34.8814	GCT	CGC	AAC	GAC	none	CAA	GAA	GGT	CAC	ATC	TTG	AAA	TTC	CCA	TCT	none	TAC	GTT
Streptococcus_pneumoniae_D39	34.9016	GCT	CGC	AAC	GAC	none	CAA	GAA	GGT	CAC	ATC	TTG	AAA	TTC	CCA	AGC	ACT	TAC	GTT
Bacteroides_fragilis_YCH46	34.9213	GCC	CGC	AAC	GAC	TGC	CAG	GAA	GGC	CAC	ATC	CTG	AAG	TTC	CCG	AGC	ACC	TAC	GTG
Streptococcus_pneumoniae_Hungary19A_6	34.9358	GCT	CGC	AAC	GAC	none	CAA	GAA	GGT	CAC	ATC	TTG	AAA	TTC	CCA	AGC	ACT	TAC	GTT
Streptococcus_sanguinis_SK36	34.9702	GCT	CGC	AAC	GAC	none	none	GAA	GGC	CAC	ATC	TTG	AAG	TTC	CCA	AGC	none	TAC	none
Streptococcus_pyogenes_SSI-1	34.976	GCT	CGC	AAC	GAC	none	CAA	GAA	GGT	CAC	ATC	TTG	AAA	TTC	CCA	TCT	none	TAC	GTT
Streptococcus_pyogenes_MGAS8232	35.0247	GCT	CGC	AAC	GAC	none	CAA	GAA	GGT	CAC	ATC	TTG	AAA	TTC	CCA	TCT	none	TAC	GTT
Bacteroides_vulgatus_ATCC_8482	35.0687	GCC	CGC	AAC	GAC	TGC	CAG	GAA	GGC	CAC	ATC	TTG	AAG	TTC	CCG	AGC	ACC	TAC	GTG
Mannheimia_succiniciproducens_MBEL55E	35.0944	GCG	CGC	AAC	GAC	none	CAA	GAA	GGC	CAC	ATC	TTA	AAA	TTC	CCG	AGC	ACC	TAC	GTG
Streptococcus_pyogenes_MGAS2096	35.1857	GCT	CGC	AAC	GAC	none	CAA	GAA	GGT	CAC	ATC	CTT	AAA	TTC	CCA	TCT	none	TAC	GTT
Pasteurella_multocida	35.1956	GCG	CGT	AAC	GAC	none	CAA	GAA	GGT	CAC	ATC	TTA	AAA	TTC	CCA	TCA	ACC	TAC	GTG
Streptococcus_pyogenes_M1_GAS	35.1976	GCT	CGC	AAC	GAC	none	CAA	GAA	GGT	CAC	ATC	TTG	AAA	TTC	CCA	TCT	none	TAC	GTT
Lactobacillus_reuteri_F275_JGI	35.2205	GCT	CGG	AAC	GAC	none	CAA	GAA	GGT	CAC	ATC	CTT	AAG	TTC	CCA	TCT	ACT	TAC	GTT
Campylobacter_concisus_13826	35.2307	none	CGC	AAC	GAC	TGC	none	GAG	GGC	CAC	ATC	CTT	AAG	none	CCA	AGC	none	TAC	GTG
Acinetobacter_baumannii_ATCC_17978	35.2483	GCG	CGT	AAC	GAC	none	CAA	GAA	GGC	CAC	ATC	TTA	AAA	TTC	CCA	TCT	ACT	TAC	GTT
Lactobacillus_helveticus_DPC_4571	35.2944	GCT	CGT	AAC	GAC	none	CAA	GAA	GGT	CAC	ATC	TTG	AAG	TTC	CCA	TCA	ACT	TAC	GTT
Psychrobacter_arcticum_273-4	35.3627	GCG	CGC	AAC	none	none	CAA	GAA	GGC	none	ATC	TTG	AAA	TTC	CCA	AGC	ACC	none	GTC
Streptococcus_pneumoniae_TIGR4	35.374	GCT	CGC	AAC	GAC	none	CAA	GAA	GGT	CAC	ATC	TTG	AAA	TTC	CCA	AGC	ACT	TAC	GTT
Streptococcus_pyogenes_Manfredo	35.3982	GCT	CGC	AAC	GAC	none	CAA	GAA	GGT	CAC	ATC	TTG	AAA	TTC	CCA	TCT	none	TAC	GTT
Chlamydophila_abortus_S26_3	35.422	GCT	CGT	none	none	none	none	none	GGT	none	ATT	TTA	none	none	CCT	TCT	none	none	none
Lactobacillus_reuteri_F275_Kitasato	35.4713	GCT	CGG	AAC	GAC	none	CAA	GAA	GGT	CAC	ATC	CTT	AAG	TTC	CCA	TCT	ACT	TAC	GTT
Haemophilus_ducreyi_35000HP	35.4946	GCA	CGT	AAC	none	none	CAA	GAA	GGC	CAC	ATC	TTA	AAA	TTC	CCA	TCA	none	none	none
Thiomicrospira_crunogena_XCL-2	35.5086	GCG	CGC	AAC	none	none	none	GAA	GGT	none	ATC	TTG	AAA	TTC	CCG	TCG	ACG	none	GTG
Haemophilus_influenzae_PittEE	35.5216	GCG	CGT	AAC	GAC	none	CAA	GAA	GGC	CAC	ATC	TTA	AAA	TTC	CCA	AGC	ACC	TAC	GTG
Acinetobacter_baumannii_SDF	35.677	GCG	CGC	AAC	GAC	none	CAA	GAA	GGC	CAC	ATC	TTA	AAA	TTC	CCA	TCG	ACG	TAC	GTT
Psychromonas_ingrahamii_37	35.7043	GCG	CGC	AAC	GAT	TGT	CAG	GAA	GGC	none	ATC	TTA	AAA	none	CCG	AGC	ACC	TAC	GTT
Actinobacillus_pleuropneumoniae_serovar_3_JL03	35.7868	GCG	CGT	AAC	GAC	none	CAA	GAA	GGC	CAC	ATC	TTA	AAA	TTC	CCG	AGC	ACC	TAC	GTG
Bacteroides_fragilis_NCTC_9434	35.8276	GCC	CGC	AAC	GAC	TGC	CAG	GAA	GGC	CAC	ATC	CTG	AAG	TTC	CCG	AGC	ACC	TAC	GTG
Thermoanaerobacter_tengcongensis	35.868	GCC	AGG	AAC	GAC	none	CAG	GAG	GGC	CAC	ATA	CTG	AAG	TTC	CCT	AGC	ACT	TAC	GTG
Sulfurovum_NBC37-1	36.0174	GCG	CGT	AAC	GAC	none	CAG	GAG	GGT	CAC	ATC	CTG	AAG	TTC	CCG	TCC	ACG	TAC	GTC
Streptococcus_thermophilus_LMD-9	36.0362	GCT	CGT	AAC	GAC	none	CAA	GAA	GGT	CAC	ATC	TTG	AAA	TTC	CCA	TCT	ACT	TAC	GTT
Haemophilus_influenzae_PittGG	36.1904	GCG	CGC	AAC	none	none	CAA	GAA	GGC	CAC	ATC	TTA	AAA	TTC	CCA	TCT	ACT	TAC	GTG
Streptococcus_suis_05ZYH33	36.2491	GCT	CGC	AAC	GAC	none	CAA	GAA	GGT	CAC	ATC	TTG	none	TTC	CCA	AGC	ACA	TAC	GTT
Streptococcus_suis_98HAH33	36.3354	none	CGC	AAC	GAC	none	CAA	GAA	GGT	CAC	ATC	TTG	none	TTC	CCA	AGC	none	TAC	GTT
Nostoc_sp	36.4413	GCC	CGC	AAC	none	none	CAA	GAA	GGC	CAC	ATC	TTA	AAA	none	CCC	AGC	ACC	TAC	GTC
Anabaena_variabilis_ATCC_29413	36.4487	GCC	CGC	AAC	none	TGT	CAA	GAA	GGT	CAC	ATC	TTA	AAA	none	CCC	AGC	ACC	TAC	GTC
Parabacteroides_distasonis_ATCC_8503	36.7297	GCC	CGC	AAC	GAC	TGC	CAG	GAG	GGC	CAC	ATC	TTG	AAG	TTC	CCG	AGC	ACG	TAC	GTG
Shewanella_frigidimarina_NCIMB_400	36.7588	none	CGC	AAC	GAC	TGT	CAA	GAA	GGC	CAC	ATC	TTA	AAA	TTC	CCA	AGC	ACC	TAC	GTG
Lactobacillus_sakei_23K	36.9574	GCT	CGT	AAC	GAC	none	CAA	GAA	GGC	CAC	ATC	TTA	none	TTC	CCT	TCA	ACA	TAC	GTT
Photorhabdus_luminescens	37.1027	GCG	CGC	AAC	GAC	none	CAG	GAA	GGC	CAC	ATC	TTG	AAA	TTC	CCG	AGC	ACC	TAC	GTG
Chlamydia_muridarum	37.1662	GCT	CGT	none	none	none	none	none	GGA	none	none	none	none	none	CCT	TCT	none	none	GTT
Nostoc_punctiforme_PCC_73102	37.2007	GCT	CGC	none	GAT	none	CAA	GAA	GGC	CAC	ATC	TTG	AAA	none	CCC	AGC	ACC	TAC	none
Psychrobacter_PRwf-1	37.2598	GCC	CGC	AAC	GAC	none	CAA	GAA	GGC	CAC	ATC	TTA	AAA	TTC	CCA	AGC	ACC	TAC	none
Desulfotomaculum_reducens_MI-1	37.2737	GCC	CGG	AAC	none	TGC	CAG	GAA	GGC	CAC	ATC	CTG	AAG	TTC	CCC	TCC	ACC	TAC	GTG
Leptospira_borgpetersenii_serovar_Hardjo-bovis_L550	37.3845	GCG	AGA	AAC	GAC	none	CAG	GAA	GGA	CAC	ATC	CTC	none	TTC	CCG	TCC	ACG	TAC	GTG
Marinomonas_MWYL1	37.41	GCG	CGC	AAC	GAC	none	CAA	GAA	GGC	CAC	ATC	TTG	AAA	TTC	CCA	AGC	ACC	TAC	GTG
Nitratiruptor_SB155-2	37.4346	none	AGA	AAC	none	none	CAG	none	none	none	ATC	CTC	AAA	none	CCA	AGC	none	none	none
Leptospira_borgpetersenii_serovar_Hardjo-bovis_JB197	37.5276	GCG	AGA	AAC	GAC	none	CAG	GAA	GGA	CAC	ATC	CTC	none	TTC	CCG	TCC	ACG	TAC	GTG
Actinobacillus_succinogenes_130Z	37.5954	GCG	CGC	AAC	GAC	none	none	GAA	GGC	CAC	ATC	TTA	AAA	TTC	CCG	AGC	ACC	TAC	GTG
Photobacterium_profundum_SS9	37.627	GCA	CGC	AAC	none	TGT	CAA	GAA	GGC	CAC	ATC	CTG	AAA	TTC	CCT	AGC	none	TAC	GTT
Thermotoga_lettingae_TMO	37.6881	none	AGA	none	none	none	CAG	none	GGT	none	none	CTG	none	none	CCA	TCT	ACA	none	GTT
Leptospira_biflexa_serovar_Patoc__Patoc_1__Ames_	37.7861	GCC	CGC	AAC	GAC	none	CAA	GAA	GGG	CAC	ATC	CTC	AAA	none	none	TCC	ACC	TAC	GTG
Bacillus_pumilus_SAFR-032	37.8266	GCA	CGC	AAC	GAC	none	CAA	GAA	GGC	none	ATC	CTT	AAA	TTC	CCA	TCT	ACA	TAC	none
Leptospira_biflexa_serovar_Patoc__Patoc_1__Paris_	37.9629	GCC	CGC	AAC	GAC	none	CAA	GAA	GGG	CAC	ATC	CTC	AAA	none	none	TCC	ACC	TAC	GTG
Chloroherpeton_thalassium_ATCC_35110	37.9827	GCG	CGC	AAC	GAC	TGC	none	GAA	GGC	CAC	ATC	TTG	AAA	TTC	CCG	AGC	ACG	TAC	GTG
Shewanella_woodyi_ATCC_51908	38.0596	GCT	CGC	AAC	none	TGT	CAG	none	GGC	CAC	ATC	CTG	AAG	TTC	CCT	AGC	ACC	TAC	GTT
Chlamydia_trachomatis	38.1339	GCT	CGT	none	none	none	none	none	GGA	none	none	none	none	TTC	CCT	TCT	none	none	GTT
Chlamydia_trachomatis_A_HAR-13	38.1366	GCT	CGT	none	none	none	none	none	GGA	none	none	none	none	TTC	CCT	TCT	none	none	none
Streptococcus_equi_zooepidemicus_MGCS10565	38.2128	GCT	CGC	AAC	GAC	none	none	none	GGC	CAC	ATC	CTT	none	TTC	CCA	TCA	ACA	TAC	GTT
Bacillus_subtilis	38.4	GCG	CGC	AAC	GAC	none	CAG	GAA	GGC	CAC	ATC	CTG	AAA	TTC	CCG	AGC	ACG	TAC	GTC
Chlorobium_chlorochromatii_CaD3	38.4013	GCC	CGC	AAC	GAC	TGC	none	none	GGC	CAC	ATT	CTC	none	none	CCC	AGC	ACC	TAC	GTG
Carboxydothermus_hydrogenoformans_Z-2901	38.5044	GCG	CGG	AAC	GAC	TGC	CAG	none	GGG	CAC	ATC	CTG	none	none	CCG	AGC	ACC	TAC	GTG
Chlamydia_trachomatis_L2b_UCH_1_proctitis	38.5874	GCT	CGT	none	none	none	none	GAA	GGA	none	none	none	none	none	CCT	TCT	none	none	none
Chlamydia_trachomatis_434_Bu	38.5932	GCT	CGT	none	none	none	none	GAA	GGA	none	none	none	none	none	CCT	TCT	none	none	none
Dichelobacter_nodosus_VCS1703A	38.7336	GCG	CGC	AAT	GAT	none	CAA	GAA	GGC	none	ATT	TTG	AAA	TTT	CCG	AGC	ACG	TAT	GTG
Neorickettsia_sennetsu_Miyayama	38.7811	GCT	AGG	none	GAT	none	CAG	none	GGT	none	none	CTT	AAG	none	none	TCT	none	none	none
Zymomonas_mobilis_ZM4	38.8135	GCC	CGC	AAC	none	none	CAG	GAA	GGC	none	ATC	TTG	none	TTC	CCG	AGC	ACG	TAT	GTC
Lactobacillus_plantarum	38.9391	GCC	CGG	AAC	GAC	none	CAA	GAA	GGT	none	ATC	TTG	AAG	TTC	CCA	TCA	ACG	TAC	GTT
Shewanella_halifaxensis_HAW_EB4	39.0357	none	CGC	AAC	GAC	TGT	none	GAA	GGC	CAC	ATC	CTT	AAG	TTC	CCA	AGC	ACC	TAC	GTT
Vibrio_parahaemolyticus	39.3037	GCG	CGC	AAC	GAC	TGT	CAA	GAA	GGC	CAC	ATC	CTG	AAA	TTC	CCA	AGC	ACT	TAC	GTT
Shewanella_pealeana_ATCC_700345	39.3377	GCT	CGC	AAC	GAC	TGT	none	GAA	GGC	CAC	ATC	CTT	AAG	TTC	CCA	AGC	ACC	TAC	GTT
Bacillus_licheniformis_DSM_13	39.4004	GCG	CGC	AAC	GAC	none	CAG	GAA	GGC	CAC	ATC	CTG	AAA	TTC	CCG	AGC	ACG	TAC	GTC
Shewanella_putrefaciens_CN-32	39.4269	GCG	CGC	AAC	GAC	none	CAA	GAA	GGC	CAC	ATC	TTA	AAA	TTC	CCA	AGC	ACC	TAC	GTG
Dehalococcoides_CBDB1	39.4419	GCC	CGC	AAC	GAC	none	CAG	GAA	GGC	CAC	ATA	CTG	none	none	CCC	AGC	ACC	TAC	GTA
Pseudoalteromonas_atlantica_T6c	39.4683	GCC	CGC	AAC	GAC	none	CAA	GAA	GGC	CAC	ATC	TTG	AAA	TTC	CCT	AGC	ACC	TAC	GTG
Shewanella_W3-18-1	39.5986	GCG	CGC	AAC	GAC	none	CAA	GAA	GGC	CAC	ATC	TTA	AAA	TTC	CCA	AGC	ACC	TAC	GTG
Polynucleobacter_QLW-P1DMWA-1	39.6149	GCT	CGC	AAC	GAC	none	CAA	GAA	GGC	CAC	ATC	TTG	AAG	TTC	CCA	TCT	ACT	TAC	GTT
Anaplasma_phagocytophilum_HZ	39.6427	GCT	AGG	none	GAT	none	CAG	GAG	GGT	none	none	CTT	AAG	none	CCT	TCT	ACT	none	GTT
Campylobacter_curvus_525_92	39.721	GCG	CGC	AAC	GAC	none	CAG	GAG	GGC	CAC	ATC	CTG	AAG	none	CCG	AGC	ACG	TAC	GTG
Shewanella_denitrificans_OS217	39.8312	GCC	CGC	AAC	GAC	none	none	GAA	GGC	CAC	ATC	TTA	AAG	TTC	CCA	AGC	ACC	TAC	GTG
Bacillus_halodurans	39.8338	GCG	CGC	AAC	none	none	CAA	GAA	none	none	ATC	CTT	none	TTC	CCG	TCG	ACG	TAC	none
Microcystis_aeruginosa_NIES_843	39.9207	GCG	CGG	AAT	GAT	none	none	GAA	GGC	CAC	ATC	TTA	AAA	TTC	CCG	AGT	ACC	TAC	GTG
Bacillus_licheniformis_ATCC_14580	39.9782	GCG	CGC	AAC	GAC	none	CAG	GAA	GGC	CAC	ATC	CTG	AAA	TTC	CCG	AGC	ACG	TAC	GTC
Shewanella_sediminis_HAW-EB3	39.9893	GCC	CGC	AAC	none	TGT	CAG	GAA	GGC	CAC	ATC	CTG	AAG	TTC	CCT	AGC	ACC	TAC	GTT
Bacillus_amyloliquefaciens_FZB42	40.0281	GCG	CGC	AAC	GAC	none	CAG	GAA	GGC	CAC	ATC	CTG	AAA	TTC	CCG	AGC	ACG	TAC	GTC
Alteromonas_macleodii__Deep_ecotype_	40.1355	GCG	CGC	AAC	GAC	none	none	GAA	GGC	CAC	ATC	CTT	AAA	TTC	CCT	AGC	ACC	TAC	GTT
Vibrio_vulnificus_CMCP6	40.1364	GCG	CGC	AAC	GAC	TGT	CAA	GAA	GGC	CAC	ATC	CTG	AAA	TTC	CCA	AGC	ACC	TAC	GTG
Vibrio_harveyi_ATCC_BAA-1116	40.3578	GCG	CGC	AAC	GAC	TGT	CAA	GAA	GGC	CAC	ATC	CTG	AAA	TTC	CCA	AGC	ACG	TAC	GTG
Dehalococcoides_BAV1	40.3864	GCC	CGC	AAC	GAC	none	CAG	GAA	GGC	CAC	ATA	CTG	none	none	CCC	AGC	ACC	TAC	GTA
Coxiella_burnetii_RSA_331	40.5019	GCG	CGC	none	none	none	CAA	GAA	GGC	CAC	ATC	TTG	AAA	TTT	CCG	AGC	ACG	none	GTG
Shewanella_baltica_OS195	40.5109	GCG	CGC	AAC	GAC	none	CAA	GAA	GGC	CAC	ATC	TTA	AAA	TTC	CCA	AGC	ACC	TAC	GTG
Aquifex_aeolicus	40.5444	GCG	AGG	AAC	GAC	none	CAG	none	GGA	CAC	ATA	CTC	AAG	TTC	CCC	TCC	ACG	TAC	GTT
Shewanella_baltica_OS185	40.639	GCG	CGC	AAC	GAC	none	CAA	GAA	GGC	CAC	ATC	TTA	AAA	TTC	CCA	AGC	ACC	TAC	GTG
Syntrophomonas_wolfei_Goettingen	40.8505	GCC	CGG	AAC	GAC	TGC	CAG	none	GGC	none	ATC	CTG	AAG	TTC	CCG	AGC	ACC	TAC	GTG
Shewanella_baltica_OS155	40.8989	GCG	CGC	AAC	GAC	TGT	CAA	GAA	GGC	CAC	ATC	TTA	AAA	TTC	CCA	AGC	ACC	TAC	GTG
Vibrio_vulnificus_YJ016	40.9055	GCG	CGC	AAC	GAC	TGT	CAA	GAA	GGC	CAC	ATC	CTG	AAA	TTC	CCA	AGC	ACC	TAC	GTG
Wolinella_succinogenes	40.9161	GCC	CGC	AAC	none	none	CAA	GAG	GGC	CAC	ATC	CTC	AAA	TTC	CCC	AGC	ACC	TAC	GTG
Desulfitobacterium_hafniense_Y51	40.9712	GCC	CGG	AAC	GAC	TGC	CAG	GAG	GGC	none	ATC	CTG	AAG	TTC	CCC	AGC	ACC	none	GTG
Bacillus_clausii_KSM-K16	41.0239	GCG	CGC	AAC	GAC	none	CAA	GAA	GGC	CAT	ATC	TTG	AAA	TTT	CCA	AGC	ACG	TAC	GTC
Coxiella_burnetii	41.0666	GCG	CGC	none	none	none	CAA	GAA	GGC	CAC	ATC	TTG	AAA	none	CCG	AGC	ACG	TAC	GTG
Yersinia_pseudotuberculosis_IP_31758	41.1069	GCG	CGC	AAC	GAC	none	CAG	GAA	GGC	CAC	ATC	TTG	AAA	TTC	CCG	AGC	ACC	TAC	GTG
Yersinia_pseudotuberculosis_PB1_	41.1098	GCG	CGC	AAC	GAC	none	CAG	GAA	GGC	CAC	ATC	TTG	AAA	TTC	CCG	AGC	ACC	TAC	GTG
Coxiella_burnetii_Dugway_7E9-12	41.1406	GCG	CGC	none	none	TGC	CAA	GAA	GGC	CAC	ATC	TTG	AAA	none	CCG	AGC	ACG	TAC	GTG
Saccharophagus_degradans_2-40	41.1677	GCC	CGC	AAC	GAC	none	CAA	GAA	GGC	CAC	ATT	TTA	AAA	TTC	CCC	AGC	ACC	TAC	GTA
Lactobacillus_brevis_ATCC_367	41.1713	GCT	CGG	AAC	GAC	none	CAA	GAA	GGT	CAC	ATC	TTG	AAG	TTC	CCA	TCT	ACG	TAC	GTT
Acaryochloris_marina_MBIC11017	41.2275	GCC	CGG	AAC	none	TGC	CAG	GAA	GGG	CAT	ATT	TTG	none	TTT	CCC	AGC	ACG	none	GTG
Yersinia_pseudotuberculosis_YPIII	41.228	GCG	CGC	AAC	GAC	none	CAG	GAA	GGC	CAC	ATC	TTG	AAA	TTC	CCG	AGC	ACC	TAC	GTG
Shewanella_oneidensis	41.2374	GCG	CGC	AAC	GAC	none	CAA	GAA	GGC	CAC	ATC	TTA	none	TTC	CCA	AGC	ACC	TAC	GTG
Yersinia_pestis_Antiqua	41.2402	GCG	CGC	AAC	GAC	none	CAG	GAA	GGC	CAC	ATC	CTG	AAA	TTC	CCG	AGC	ACC	TAC	GTG
Yersinia_pestis_Nepal516	41.3442	GCG	CGC	AAC	GAC	none	CAG	GAA	GGC	CAC	ATC	CTG	AAA	TTC	CCG	AGC	ACC	TAC	GTG
Shewanella_MR-4	41.3803	GCC	CGC	AAC	GAC	TGT	CAA	GAA	GGC	CAC	ATC	TTA	none	TTC	CCA	AGC	ACC	TAC	GTG
Shewanella_MR-7	41.4015	GCC	CGC	AAC	GAC	TGT	CAA	GAA	GGC	CAC	ATC	TTA	none	TTC	CCA	AGC	ACC	TAC	GTG
Yersinia_pseudotuberculosis_IP32953	41.4168	GCG	CGC	AAC	GAC	none	CAG	GAA	GGC	CAC	ATC	TTG	AAA	TTC	CCG	AGC	ACC	TAC	GTG
Shewanella_ANA-3	41.5917	GCG	CGC	AAC	GAC	none	CAA	GAA	GGC	CAC	ATC	TTA	none	TTC	CCA	AGC	ACC	TAC	GTG
Idiomarina_loihiensis_L2TR	41.6096	GCC	CGC	AAC	GAC	none	CAG	GAA	GGC	CAC	ATT	CTG	AAA	TTC	CCG	AGC	ACC	TAC	GTT
Yersinia_enterocolitica_8081	41.6204	GCG	CGC	AAC	GAC	TGC	CAG	GAA	GGC	CAC	ATC	TTG	AAA	TTC	CCG	AGC	ACC	TAC	GTG
Synechococcus_PCC_7002	41.6753	GCC	CGG	AAC	GAC	none	none	GAA	GGC	CAC	ATC	CTG	AAA	TTC	CCC	AGC	ACC	TAC	GTG
Desulfotalea_psychrophila_LSv54	41.7157	GCC	CGC	none	GAT	TGT	CAG	GAG	GGC	none	ATC	CTG	AAG	TTT	CCC	TCC	ACC	TAT	GTT
Yersinia_pestis_Pestoides_F	41.7609	GCG	CGC	AAC	GAC	none	CAG	GAA	GGC	CAC	ATC	CTG	AAA	TTC	CCG	AGC	ACC	TAC	GTG
Exiguobacterium_sibiricum_255_15	41.8207	GCG	CGG	AAC	GAC	none	none	GAA	GGC	CAC	ATC	CTC	AAA	TTC	CCG	TCG	ACG	TAC	GTC
Synechocystis_PCC6803	41.9268	GCG	CGG	AAC	GAC	none	none	GAA	GGG	CAC	ATC	TTG	AAA	TTC	CCC	AGC	ACC	TAC	GTG
Methylacidiphilum_infernorum_V4	42.0319	GCC	AGG	AAC	none	TGC	none	GAA	GGG	none	ATC	CTT	none	none	CCC	TCC	ACC	TAC	GTC
Porphyromonas_gingivalis_ATCC_33277	42.0432	GCC	CGC	AAC	GAC	none	CAG	none	GGC	CAC	ATC	CTG	AAG	TTC	CCG	AGC	ACG	TAC	GTG
Dehalococcoides_ethenogenes_195	42.0945	GCC	CGC	AAC	GAC	TGC	CAG	GAA	GGC	CAC	ATA	CTG	none	none	CCC	AGC	ACC	TAC	GTA
Thermotoga_petrophila_RKU-1	42.2239	GCG	AGG	AAC	GAC	none	CAG	none	GGA	CAC	ATC	CTC	AAG	TTC	CCG	TCC	ACG	TAC	GTG
Yersinia_pestis_KIM	42.3601	GCG	CGC	AAC	GAC	none	CAG	GAA	GGC	CAC	ATC	CTG	AAA	TTC	CCG	AGC	ACC	TAC	GTG
Yersinia_pestis_biovar_Mediaevails	42.4144	GCG	CGC	AAC	GAC	none	CAG	GAA	GGC	CAC	ATC	CTG	AAA	TTC	CCG	AGC	ACC	TAC	GTG
Thermotoga_RQ2	42.4157	GCG	AGA	AAC	GAC	none	CAG	none	GGA	CAC	ATC	CTC	AAG	TTC	CCG	TCC	ACG	TAC	GTG
Vibrio_cholerae_O395	42.4308	GCG	CGC	AAC	GAC	TGT	CAA	GAA	GGC	CAC	ATC	CTG	AAA	TTC	CCG	AGC	ACC	TAC	GTG
Yersinia_pestis_CO92	42.5096	GCG	CGC	AAC	GAC	none	CAG	GAA	GGC	CAC	ATC	CTG	AAA	TTC	CCG	AGC	ACC	TAC	GTG
Lactobacillus_casei	42.5733	GCC	CGG	AAC	none	none	none	GAA	GGC	none	ATC	TTG	AAG	TTC	CCG	AGC	ACC	none	GTT
Escherichia_coli_O157H7_EDL933	42.7789	GCG	CGC	AAC	GAC	TGC	CAG	GAA	GGC	CAC	ATC	CTG	AAA	TTC	CCG	AGC	ACC	TAC	GTG
Thermotoga_maritima	42.9685	GCG	AGG	AAC	GAC	none	CAG	none	GGA	CAC	ATC	CTC	AAG	TTC	CCG	TCC	ACG	TAC	GTG
Pelodictyon_phaeoclathratiforme_BU_1	43.1268	GCC	CGC	AAC	GAC	TGC	CAG	GAG	GGC	CAC	ATC	CTG	none	TTC	CCG	AGC	ACC	TAC	GTC
Escherichia_coli_536	43.163	GCG	CGC	AAC	GAC	TGC	CAG	GAA	GGC	CAC	ATC	CTG	AAA	TTC	CCG	AGC	ACC	TAC	GTG
Escherichia_coli_APEC_O1	43.2133	GCG	CGC	AAC	GAC	TGC	CAG	GAA	GGC	CAC	ATC	CTG	AAA	TTC	CCG	AGC	ACC	TAC	GTG
Escherichia_coli_UTI89	43.2163	GCG	CGC	AAC	GAC	TGC	CAG	GAA	GGC	CAC	ATC	CTG	AAA	TTC	CCG	AGC	ACC	TAC	GTG
Prochlorococcus_marinus_MIT_9303	43.275	GCC	CGC	AAC	GAC	TGC	none	none	GGC	CAC	ATC	CTG	AAG	TTC	CCC	AGC	ACC	TAC	GTG
Syntrophus_aciditrophicus_SB	43.2921	GCG	CGG	AAC	GAC	TGC	CAG	none	GGC	CAC	ATC	CTG	AAG	TTC	CCG	AGC	ACG	TAC	GTG
Porphyromonas_gingivalis_W83	43.3011	GCC	CGC	AAC	GAC	none	CAG	none	GGC	CAC	ATC	CTG	AAG	TTC	CCG	AGC	ACG	TAC	GTG
Lactobacillus_casei_ATCC_334	43.3134	GCC	CGG	AAC	none	none	none	GAA	GGC	CAT	ATC	TTG	AAG	TTC	CCG	AGC	ACC	none	GTT
Nitrosomonas_eutropha_C71	43.3409	GCC	CGC	AAC	none	TGC	CAG	GAA	GGC	none	ATC	CTG	none	TTC	CCG	AGC	ACC	TAC	GTG
Vibrio_cholerae	43.3508	GCG	CGC	AAC	GAC	TGT	CAA	GAA	GGC	CAC	ATC	CTG	AAA	TTC	CCG	AGC	ACC	TAC	GTG
Erwinia_carotovora_atroseptica_SCRI1043	43.4047	GCG	CGC	AAC	GAC	none	CAG	GAA	GGC	CAC	ATC	CTG	AAA	TTC	CCG	AGC	ACG	TAC	GTG
Escherichia_coli_C_ATCC_8739	43.4152	GCG	CGC	AAC	GAC	TGC	CAG	GAA	GGC	CAC	ATC	CTG	AAA	TTC	CCG	AGC	ACC	TAC	GTG
Escherichia_coli_W3110	43.4344	GCG	CGC	AAC	GAC	TGC	CAG	GAA	GGC	CAC	ATC	CTG	AAA	TTC	CCG	AGC	ACC	TAC	GTG
Escherichia_coli_SMS_3_5	43.4454	GCG	CGC	AAC	GAC	TGC	CAG	GAA	GGC	CAC	ATC	CTG	AAA	TTC	CCG	AGC	ACC	TAC	GTG
Escherichia_coli_SECEC_SMS_3_5	43.4454	GCG	CGC	AAC	GAC	TGC	CAG	GAA	GGC	CAC	ATC	CTG	AAA	TTC	CCG	AGC	ACC	TAC	GTG
Yersinia_pestis_Angola	43.4571	GCG	CGC	AAC	GAC	none	CAG	GAA	GGC	CAC	ATC	CTG	AAA	TTC	CCG	AGC	ACC	none	GTG
Lactobacillus_delbrueckii_bulgaricus_ATCC_BAA-365	43.6185	GCC	CGG	AAC	GAC	none	none	GAA	GGC	CAC	ATC	TTG	AAG	TTC	CCG	TCC	ACC	TAC	GTC
Escherichia_coli_O157H7	43.7231	GCG	CGC	AAC	GAC	TGC	CAG	GAA	GGC	CAC	ATC	CTG	AAA	TTC	CCG	AGC	ACC	TAC	GTG
Escherichia_coli_K12_substr__MG1655	43.7647	GCG	CGC	AAC	GAC	TGC	CAG	GAA	GGC	CAC	ATC	CTG	AAA	TTC	CCG	AGC	ACC	TAC	GTG
Escherichia_coli_CFT073	43.7835	GCG	CGC	AAC	GAC	TGC	CAG	GAA	GGC	CAC	ATC	CTG	AAA	TTC	CCG	AGC	ACC	TAC	GTG
Escherichia_coli_HS	43.8269	GCG	CGC	AAC	GAC	TGC	CAG	GAA	GGC	CAC	ATC	CTG	AAA	TTC	CCG	AGC	ACC	TAC	GTG
Shewanella_loihica_PV-4	43.8689	GCC	CGC	AAC	GAC	TGT	CAG	GAG	GGC	CAC	ATC	CTG	AAG	TTC	CCG	AGC	ACC	TAC	GTG
Chlorobium_phaeobacteroides_DSM_266	43.912	GCC	CGC	AAC	GAC	TGC	CAG	none	GGC	CAC	ATC	CTG	AAA	TTC	CCG	AGC	ACC	TAC	GTC
Escherichia_coli_E24377A	43.9985	GCG	CGC	AAC	GAC	TGC	CAG	GAA	GGC	CAC	ATC	CTG	AAA	TTC	CCG	AGC	ACC	TAC	GTG
Pelotomaculum_thermopropionicum_SI	44.0082	GCC	AGG	AAC	GAC	TGC	CAG	GAG	GGG	CAC	ATC	CTG	AAG	TTC	CCG	AGC	ACC	TAC	GTG
Geobacillus_thermodenitrificans_NG80-2	44.1627	GCG	CGG	AAC	GAC	none	none	GAA	GGC	none	ATC	TTG	AAA	TTC	CCG	AGC	ACG	TAC	GTG
Prochlorococcus_marinus_MIT9313	44.1943	GCC	CGC	AAC	GAC	TGC	none	none	GGC	none	ATC	CTG	AAG	TTC	CCC	AGC	ACC	TAC	GTG
Polynucleobacter_necessarius_STIR1	44.2957	GCT	CGC	AAC	GAC	none	CAA	GAA	GGC	CAC	ATC	TTG	AAG	TTC	CCA	TCT	ACT	TAC	GTT
Salmonella_enterica_arizonae_serovar_62_z4_z23__	44.4055	GCG	CGC	AAC	GAC	TGC	CAG	GAA	GGC	CAC	ATC	CTG	AAA	TTC	CCG	AGC	ACC	TAC	GTG
Enterobacter_638	44.5367	GCG	CGC	AAC	GAC	TGC	CAG	GAA	GGC	CAC	ATC	CTG	AAA	TTC	CCG	AGC	ACC	TAC	GTG
Lactobacillus_delbrueckii_bulgaricus	44.5478	GCC	CGG	AAC	GAC	none	none	GAA	GGC	CAC	ATC	TTG	AAG	TTC	CCG	TCC	ACC	TAC	GTC
Chlorobium_phaeobacteroides_BS1	44.7139	GCC	CGC	AAC	GAC	TGC	CAG	GAA	GGC	CAC	ATC	CTG	none	TTC	CCG	AGC	ACC	TAC	GTC
Prosthecochloris_aestuarii_DSM_271	44.8574	GCC	CGC	AAC	GAC	TGC	CAG	GAA	GGC	CAC	ATC	CTG	AAA	TTC	CCG	AGC	ACC	TAC	GTC
Neisseria_gonorrhoeae_NCCP11945	44.8813	GCC	CGC	AAC	GAC	none	CAA	GAA	GGC	CAC	ATC	CTG	AAA	TTC	CCG	AGC	ACC	TAC	GTC
Salmonella_typhimurium_LT2	44.992	GCG	CGC	AAC	GAC	TGC	CAG	GAA	GGC	CAC	ATC	CTG	AAA	TTC	CCG	AGC	ACC	TAC	GTG
Escherichia_coli_K_12_substr__DH10B	44.9962	GCG	CGC	AAC	GAC	TGC	CAG	GAA	GGC	CAC	ATC	CTG	AAA	TTC	CCG	AGC	ACC	TAC	GTG
Lactobacillus_fermentum_IFO_3956	45.0411	GCC	CGG	AAC	GAC	none	CAA	GAA	GGG	CAC	ATC	TTG	AAG	TTC	CCG	TCG	ACG	TAC	GTC
Nitrosococcus_oceani_ATCC_19707	45.0739	GCC	CGG	AAC	none	TGC	CAG	none	GGC	none	ATC	CTG	AAG	none	CCC	AGC	ACC	none	GTG
Salmonella_enterica_serovar_Paratyphi_B_SPB7	45.1076	GCG	CGC	AAC	GAC	TGC	CAG	GAA	GGC	CAC	ATC	CTG	AAA	TTC	CCG	AGC	ACC	TAC	GTG
Citrobacter_koseri_ATCC_BAA-895	45.3737	GCG	CGC	AAC	GAC	TGC	CAG	GAA	GGC	CAC	ATC	CTG	AAA	TTC	CCG	AGC	ACC	TAC	GTG
Shigella_sonnei_Ss046	45.4803	GCG	CGC	AAC	GAC	TGC	CAG	GAA	GGC	CAC	ATC	CTG	AAA	TTC	CCG	AGC	ACC	TAC	GTG
Synechococcus_CC9311	45.6038	GCC	CGC	AAC	GAC	TGC	CAG	none	GGC	CAC	ATC	CTG	AAG	TTC	CCC	AGC	ACC	TAC	GTG
Cellvibrio_japonicus_Ueda107	45.6061	GCC	CGC	AAC	GAC	TGC	CAG	GAA	GGC	CAC	ATC	CTG	none	TTC	CCG	AGC	ACC	TAC	GTG
Neisseria_meningitidis_FAM18	45.6196	GCC	CGC	AAC	GAC	none	CAA	GAA	GGC	CAC	ATC	CTG	AAA	TTC	CCG	AGC	ACC	TAC	GTC
Bdellovibrio_bacteriovorus	45.6308	GCT	CGC	AAC	GAC	TGC	CAG	GAA	GGC	CAC	ATC	CTG	AAA	TTC	CCG	AGC	ACC	TAC	GTG
Neisseria_meningitidis_MC58	45.6804	GCC	CGC	AAC	GAC	none	CAA	GAA	GGC	CAC	ATC	TTG	AAA	TTC	CCG	AGC	ACC	TAC	GTC
Neisseria_meningitidis_Z2491	45.687	GCC	CGC	AAC	GAC	none	CAA	GAA	GGC	CAC	ATC	TTG	AAA	TTC	CCG	AGC	ACC	TAC	GTC
Tropheryma_whipplei_Twist	45.7163	GCT	CGC	AAT	GAT	none	CAG	GAG	GGT	none	none	CTT	AAG	none	CCG	TCT	none	TAT	GTT
Nitrosomonas_europaea	45.7543	GCC	CGC	AAC	none	none	CAG	GAA	GGC	CAC	ATC	CTG	AAA	TTC	CCG	AGC	ACC	TAC	GTC
Neisseria_meningitidis_053442	45.7737	GCC	CGC	AAC	GAC	none	CAA	GAA	GGC	CAC	ATC	TTG	AAA	TTC	CCG	AGC	ACC	TAC	GTC
Salmonella_enterica_serovar_Newport_SL254	45.7794	GCG	CGC	AAC	GAC	TGC	CAG	GAA	GGC	CAC	ATC	CTG	AAA	TTC	CCG	AGC	ACC	TAC	GTG
Salmonella_enterica_serovar_Heidelberg_SL476	45.8543	GCG	CGC	AAC	GAC	TGC	CAG	GAA	GGC	CAC	ATC	CTG	AAA	TTC	CCG	AGC	ACC	TAC	GTG
Salmonella_enterica_serovar_Schwarzengrund_CVM19633	45.8756	GCG	CGC	AAC	GAC	TGC	CAG	GAA	GGC	CAC	ATC	CTG	AAA	TTC	CCG	AGC	ACC	TAC	GTG
Tropheryma_whipplei_TW08_27	45.8777	GCT	CGC	none	GAT	none	CAG	none	GGT	none	none	CTT	AAG	none	none	TCT	none	TAT	GTT
Serratia_proteamaculans_568	46.0624	GCG	CGC	AAC	GAC	none	CAG	GAA	GGC	CAC	ATC	CTG	none	TTC	CCG	AGC	ACC	TAC	GTG
Xylella_fastidiosa_M23	46.1221	GCC	CGC	AAC	GAC	none	CAA	GAA	GGC	CAC	ATC	CTG	none	TTC	CCC	AGC	ACC	TAC	GTC
Salmonella_typhi_Ty2	46.1328	GCG	CGC	AAC	GAC	TGC	CAG	GAA	GGC	CAC	ATC	CTG	AAA	TTC	CCG	AGC	ACC	TAC	GTG
Salmonella_typhi	46.1482	GCG	CGC	AAC	GAC	TGC	CAG	GAA	GGC	CAC	ATC	CTG	AAA	TTC	CCG	AGC	ACC	TAC	GTG
Prosthecochloris_vibrioformis_DSM_265	46.1493	GCC	CGC	AAC	GAC	none	CAG	GAA	GGC	CAC	ATC	CTC	AAA	TTC	CCC	AGC	ACC	TAC	GTC
Shigella_flexneri_5_8401	46.1628	GCG	CGC	AAC	GAC	TGC	CAG	GAA	GGC	CAC	ATC	CTG	AAA	TTC	CCG	AGC	ACC	TAC	GTG
Shigella_flexneri_2a	46.2035	GCG	CGC	AAC	GAC	TGC	CAG	GAA	GGC	CAC	ATC	CTG	AAA	TTC	CCG	AGC	ACC	TAC	GTG
Salmonella_enterica_Paratypi_ATCC_9150	46.3809	GCG	CGC	AAC	GAC	TGC	CAG	GAA	GGC	CAC	ATC	CTG	AAA	TTC	CCG	AGC	ACC	TAC	GTG
Shigella_boydii_Sb227	46.4102	GCG	CGC	AAC	GAC	TGC	CAG	GAA	GGC	CAC	ATC	CTG	AAA	TTC	CCG	AGC	ACC	TAC	GTG
Shigella_flexneri_2a_2457T	46.4446	GCG	CGC	AAC	GAC	TGC	CAG	GAA	GGC	CAC	ATC	CTG	AAA	TTC	CCG	AGC	ACC	TAC	GTG
Chlorobaculum_parvum_NCIB_8327	46.4653	GCC	CGC	AAC	GAC	TGC	CAG	GAG	GGC	CAC	ATC	CTG	AAG	TTC	CCG	AGC	ACC	TAC	GTG
Janthinobacterium_Marseille	46.5862	GCC	CGC	AAC	GAC	none	CAA	GAA	GGC	CAC	ATC	CTG	none	TTC	CCG	AGC	ACC	TAC	GTC
Salmonella_enterica_Choleraesuis	46.625	GCG	CGC	AAC	GAC	TGC	CAG	GAA	GGC	CAC	ATC	CTG	AAA	TTC	CCG	AGC	ACC	TAC	GTG
Erwinia_tasmaniensis	46.7215	GCG	CGC	AAC	GAC	TGC	CAG	GAA	GGC	CAC	ATC	CTG	none	TTC	CCG	AGC	ACC	TAC	GTG
Geobacter_uraniumreducens_Rf4	46.832	GCC	CGG	AAC	GAC	TGC	CAG	GAG	GGC	CAC	ATC	CTG	AAG	TTC	CCG	AGC	ACC	TAC	GTG
Xylella_fastidiosa_Temecula1	46.843	GCC	CGC	AAC	GAC	none	CAA	GAA	GGC	CAC	ATC	CTG	none	TTC	CCC	AGC	ACC	TAC	GTC
Xylella_fastidiosa	46.9126	GCC	CGC	AAC	GAC	TGC	none	GAA	GGC	CAC	ATC	CTG	none	TTC	CCC	AGC	ACC	TAC	GTC
Hahella_chejuensis_KCTC_2396	46.9178	GCG	CGC	AAC	GAC	TGC	CAG	GAA	GGC	CAC	ATC	CTG	none	TTC	CCG	AGC	ACC	TAC	GTG
Shewanella_amazonensis_SB2B	47.0898	GCC	CGC	AAC	GAC	TGT	CAG	GAA	GGC	CAC	ATC	CTG	AAG	TTC	CCA	AGC	ACC	TAC	GTG
Shigella_dysenteriae	47.2149	GCG	CGC	AAC	GAC	TGC	CAG	GAA	GGC	CAC	ATC	CTG	AAA	TTC	CCG	AGC	ACC	TAC	GTG
Herpetosiphon_aurantiacus_ATCC_23779	47.2443	GCC	CGC	AAC	GAT	none	CAA	GAA	GGC	none	ATT	TTG	AAA	TTC	CCA	AGC	ACC	TAC	GTG
Herminiimonas_arsenicoxydans	47.3528	GCG	CGC	AAC	none	none	CAG	GAA	GGC	CAC	ATC	CTG	AAG	TTC	CCG	AGC	ACC	TAC	GTG
Corynebacterium_glutamicum_ATCC_13032_Bielefeld	47.353	GCT	CGC	AAC	GAC	none	CAG	none	GGC	CAC	ATC	CTG	AAG	TTC	CCA	TCC	ACC	TAC	GTC
Xylella_fastidiosa_M12	47.4746	GCC	CGC	AAC	GAC	none	CAA	GAA	GGC	CAC	ATC	CTG	none	TTC	CCC	AGC	ACC	TAC	GTC
Synechococcus_CC9902	47.591	GCC	CGC	AAC	GAC	TGC	none	GAA	GGC	CAC	ATC	CTG	AAG	TTC	CCC	AGC	ACC	TAC	GTG
Corynebacterium_glutamicum_ATCC_13032_Kitasato	47.6043	GCT	CGC	AAC	GAC	none	CAG	none	GGC	CAC	ATC	CTG	AAG	TTC	CCA	TCC	ACC	TAC	GTC
Geobacter_lovleyi_SZ	47.7307	GCC	CGG	AAC	GAC	TGC	CAG	GAG	GGC	CAC	ATC	CTG	AAG	TTC	CCG	AGC	ACC	TAC	GTG
Shigella_boydii_CDC_3083_94	47.848	GCG	CGC	AAC	GAC	TGC	CAG	GAA	GGC	CAC	ATC	CTG	AAA	TTC	CCG	AGC	ACC	TAC	GTG
Corynebacterium_glutamicum_R	47.9006	GCT	CGC	AAC	GAC	none	CAG	none	GGC	CAC	ATC	CTG	AAG	TTC	CCA	TCC	ACC	TAC	GTC
Methylobacillus_flagellatus_KT	47.9015	GCC	CGC	AAC	GAC	none	CAG	GAA	GGC	CAC	ATC	CTG	AAG	TTC	CCG	AGC	ACC	TAC	GTG
Candidatus_Desulfococcus_oleovorans_Hxd3	47.9615	GCC	CGG	AAC	GAC	TGC	CAG	GAG	GGC	CAC	ATC	CTG	AAG	none	CCC	AGC	ACC	TAC	GTG
Neisseria_gonorrhoeae_FA_1090	48.0558	GCC	CGC	AAC	GAC	none	CAA	GAA	GGC	CAC	ATC	CTG	AAA	TTC	CCG	AGC	ACC	TAC	GTC
Chlorobium_tepidum_TLS	48.1342	GCC	CGC	AAC	GAC	TGC	CAG	GAG	GGC	CAC	ATC	CTG	AAG	TTC	CCG	AGC	ACC	TAC	GTG
Thermosynechococcus_elongatus	48.3315	GCC	CGC	none	GAT	none	CAA	GAA	GGC	none	ATT	CTG	AAA	TTT	CCC	AGC	ACC	TAC	GTG
Enterobacter_sakazakii_ATCC_BAA-894	48.3697	GCG	CGC	AAC	GAC	TGC	CAG	GAA	GGC	CAC	ATC	CTG	AAA	TTC	CCG	AGC	ACC	TAC	GTG
Moorella_thermoacetica_ATCC_39073	48.456	GCC	CGG	AAC	GAC	TGC	CAG	GAG	GGC	CAC	ATC	CTG	AAG	TTC	CCG	AGC	ACC	TAC	GTG
Nitrosospira_multiformis_ATCC_25196	48.5107	GCG	CGC	AAC	GAC	none	CAG	GAA	GGC	none	ATC	CTG	AAG	TTC	CCG	AGC	ACC	TAC	GTG
Pelobacter_carbinolicus	48.9772	GCC	CGC	AAC	GAC	TGC	CAG	GAA	GGC	CAC	ATC	CTG	AAG	TTC	CCG	AGC	ACC	TAC	GTG
Akkermansia_muciniphila_ATCC_BAA_835	48.9845	GCC	CGC	AAC	GAC	TGC	CAG	GAA	GGC	CAC	ATC	CTG	AAG	TTC	CCG	TCC	ACG	TAC	GTG
Corynebacterium_diphtheriae	49.1019	GCC	CGC	AAC	GAC	none	CAG	GAG	GGC	CAC	ATC	CTG	AAG	TTC	CCA	TCC	ACC	TAC	GTC
Klebsiella_pneumoniae_MGH_78578	49.4235	GCG	CGC	AAC	GAC	TGC	CAG	GAA	GGC	CAC	ATC	CTG	AAA	TTC	CCG	AGC	ACC	TAC	GTG
Anaplasma_marginale_St_Maries	49.5838	GCT	AGG	none	none	none	CAG	GAG	GGT	CAC	none	CTG	AAG	none	none	TCC	ACC	none	GTT
Ochrobactrum_anthropi_ATCC_49188	49.6296	GCC	CGC	AAC	GAC	none	CAG	GAA	GGC	none	ATC	CTG	AAG	TTC	CCG	TCG	ACG	none	GTG
Magnetococcus_MC-1	49.9838	GCG	CGC	AAC	GAT	none	none	GAG	GGC	CAC	ATT	TTG	AAA	TTT	CCC	AGC	ACC	none	GTG
Heliobacterium_modesticaldum_Ice1	50.3456	GCC	CGC	AAC	GAC	TGC	CAG	GAG	GGC	CAC	ATC	CTG	AAG	TTC	CCC	AGC	ACC	TAC	GTC
Brucella_melitensis	50.4634	GCC	CGC	AAC	GAC	none	CAG	GAA	GGC	none	ATC	CTG	AAG	TTC	CCG	TCG	ACC	none	GTG
Synechococcus_elongatus_PCC_7942	50.4836	GCC	CGC	AAC	none	none	none	GAA	GGC	CAC	ATC	TTG	none	TTC	CCG	AGC	ACG	TAC	GTG
Pelodictyon_luteolum_DSM_273	50.495	GCC	CGC	AAC	GAC	TGC	CAG	none	GGC	CAC	ATC	CTC	AAG	TTC	CCG	AGC	ACC	TAC	GTC
Synechococcus_elongatus_PCC_6301	50.7471	GCC	CGC	AAC	none	TGC	CAA	GAA	GGC	CAC	ATC	TTG	none	TTC	CCG	AGC	ACG	TAC	GTG
Geobacter_metallireducens_GS-15	50.7712	GCC	CGG	AAC	GAC	TGC	CAG	GAG	GGG	CAC	ATC	CTG	AAG	TTC	CCG	AGC	ACC	TAC	GTG
Alcanivorax_borkumensis_SK2	51.0121	GCC	CGC	AAC	GAC	none	CAG	GAA	GGC	CAC	ATC	CTG	none	TTC	CCG	AGC	ACC	TAC	GTG
Marinobacter_aquaeolei_VT8	51.1373	GCC	CGG	AAC	GAC	TGC	CAG	GAA	GGC	CAC	ATC	CTG	AAG	TTC	CCG	AGC	ACC	TAC	GTG
Beijerinckia_indica_ATCC_9039	51.2761	GCG	CGC	AAT	GAT	TGC	CAG	GAA	GGC	CAT	ATC	CTG	AAG	TTC	CCG	AGC	ACG	TAT	GTC
Brucella_abortus_S19	51.3631	GCC	CGC	AAC	GAC	none	CAG	GAA	GGC	none	ATC	CTG	AAG	TTC	CCG	TCG	ACC	none	GTG
Synechococcus_sp_WH8102	51.6725	GCC	CGG	AAC	GAC	TGC	CAG	GAG	GGC	CAC	ATC	CTG	AAG	TTC	CCG	AGC	ACC	TAC	GTG
Brucella_canis_ATCC_23365	51.8806	GCC	CGC	AAC	GAC	none	CAG	GAA	GGC	none	ATC	CTG	AAG	TTC	CCG	TCG	ACG	none	GTG
Brucella_suis_1330	51.9851	GCC	CGC	AAC	GAC	none	CAG	GAA	GGC	none	ATC	CTG	AAG	TTC	CCG	TCG	ACC	none	GTG
Dechloromonas_aromatica_RCB	52.0496	GCC	CGC	AAC	GAC	TGC	CAG	GAA	GGC	CAC	ATC	CTG	AAG	TTC	CCG	AGC	ACC	TAC	GTC
Brucella_suis_ATCC_23445	52.1937	GCC	CGC	AAC	GAC	none	CAG	GAA	GGC	none	ATC	CTG	AAG	TTC	CCG	TCG	ACC	none	GTG
Synechococcus_CC9605	52.37	GCC	CGG	AAC	GAC	TGC	CAG	none	GGC	CAC	ATC	CTG	AAG	TTC	CCG	AGC	ACC	TAC	GTG
Aeromonas_salmonicida_A449	52.4071	GCC	CGC	AAC	GAC	TGC	CAG	none	GGC	CAC	ATC	CTG	AAG	TTC	CCG	AGC	ACC	TAC	GTG
Pelobacter_propionicus_DSM_2379	52.4831	GCC	CGC	AAC	GAC	TGC	CAG	GAG	GGC	CAC	ATC	CTG	AAG	TTC	CCG	AGC	ACC	TAC	GTG
Granulobacter_bethesdensis_CGDNIH1	52.5817	GCC	CGC	AAC	none	none	CAG	GAA	GGC	none	ATC	CTG	AAG	TTC	CCG	AGC	ACC	TAC	GTG
Brucella_abortus_9-941	52.6383	GCC	CGC	AAC	GAC	none	CAG	GAA	GGC	none	ATC	CTG	AAG	TTC	CCG	TCG	ACC	none	GTG
Aeromonas_hydrophila_ATCC_7966	52.6962	GCC	CGC	AAC	GAC	TGC	CAG	none	GGC	CAC	ATC	CTG	AAG	TTC	CCG	AGC	ACC	TAC	GTG
Brucella_melitensis_biovar_Abortus	52.7435	GCC	CGC	AAC	GAC	none	CAG	GAA	GGC	none	ATC	CTG	AAG	TTC	CCG	TCG	ACC	none	GTG
Pseudomonas_syringae_tomato_DC3000	52.8827	GCC	CGC	AAC	GAC	TGC	CAG	GAA	GGC	CAC	ATC	CTG	AAG	TTC	CCG	AGC	ACC	TAC	GTG
Renibacterium_salmoninarum_ATCC_33209	52.8922	none	CGC	AAC	GAC	none	CAG	none	GGC	CAC	ATC	TTG	AAG	TTC	CCG	TCG	ACC	TAC	none
Sodalis_glossinidius_morsitans	52.9255	GCG	CGC	AAC	GAC	none	CAG	GAA	GGC	none	ATC	CTG	none	TTC	CCG	AGC	ACC	TAC	GTG
Rhodoferax_ferrireducens_T118	52.9541	GCC	CGC	AAC	GAC	TGC	CAG	none	GGC	CAC	ATC	CTG	AAG	none	CCG	AGC	ACC	TAC	GTG
Agrobacterium_tumefaciens_C58_Cereon	53.0135	GCC	CGC	AAC	GAC	none	CAG	GAA	GGC	none	ATC	CTG	AAG	TTC	CCG	TCG	ACC	none	GTG
Brucella_ovis	53.0964	GCC	CGC	AAC	GAC	none	CAG	GAA	GGC	none	ATC	CTG	AAG	TTC	CCG	TCG	ACC	none	GTG
Polaromonas_naphthalenivorans_CJ2	53.1373	GCG	CGC	AAC	GAC	TGC	CAG	GAA	GGC	CAC	ATC	CTG	AAG	TTC	CCG	AGC	ACC	TAC	GTG
Cyanobacteria_bacterium_Yellowstone_B-Prime	53.2155	GCC	CGG	AAC	none	TGC	none	none	GGC	CAC	ATC	CTG	none	none	CCC	AGC	ACC	TAC	GTG
Bifidobacterium_adolescentis_ATCC_15703	53.3825	GCC	CGC	AAC	GAC	TGC	CAG	GAG	GGC	CAC	ATC	CTG	AAG	TTC	CCG	TCC	ACC	TAC	GTG
Pseudomonas_fluorescens_PfO-1	53.4029	GCC	CGC	AAC	GAC	TGC	CAG	GAA	GGC	CAC	ATC	CTG	AAG	TTC	CCG	AGC	ACC	TAC	GTG
Pseudomonas_syringae_phaseolicola_1448A	53.4201	GCC	CGC	AAC	GAC	TGC	CAG	GAA	GGC	CAC	ATC	CTG	AAG	TTC	CCG	AGC	ACC	TAC	GTG
Pseudomonas_syringae_pv_B728a	53.5229	GCC	CGC	AAC	GAC	TGC	CAG	GAA	GGC	CAC	ATC	CTG	AAG	TTC	CCG	AGC	ACC	TAC	GTG
Candidatus_Desulforudis_audaxviator_MP104C	53.684	GCC	CGG	AAC	GAC	TGC	CAG	GAG	GGC	CAC	ATC	CTG	AAG	TTC	CCG	AGC	ACC	TAC	GTG
Pirellula_sp	53.8824	GCC	CGC	AAC	GAC	TGC	CAA	GAA	GGC	CAC	ATC	TTG	AAA	TTC	CCC	AGC	ACC	TAC	GTC
Bifidobacterium_longum_DJO10A	53.9481	GCC	CGC	AAC	GAC	none	CAG	GAG	GGC	CAC	ATC	CTG	AAG	TTC	CCG	TCC	ACC	TAC	GTG
Acidobacteria_bacterium_Ellin345	53.9911	GCG	CGC	AAC	GAC	TGC	CAG	GAA	GGC	CAC	ATC	CTG	AAG	TTC	CCG	AGC	ACC	TAC	GTG
Roseobacter_denitrificans_OCh_114	54.0305	GCG	CGC	AAC	none	none	CAG	GAA	GGC	none	ATC	CTG	AAG	TTC	CCG	TCG	ACC	TAT	GTG
Corynebacterium_jeikeium_K411	54.0499	GCC	CGC	AAC	GAC	none	CAG	GAG	GGC	CAC	ATC	CTG	AAG	TTC	CCG	TCC	ACC	TAC	GTG
Synechococcus_WH_7803	54.3091	GCC	CGC	AAC	GAC	TGC	CAG	none	GGC	CAC	ATC	CTG	AAG	TTC	CCG	AGC	ACC	TAC	GTG
Synechococcus_RCC307	54.3247	GCC	CGC	AAC	GAC	TGC	CAG	none	GGC	CAC	ATC	CTG	AAG	TTC	CCG	AGC	ACC	TAC	GTG
Treponema_pallidum	54.4427	GCG	CGC	none	none	none	CAG	none	none	CAC	ATT	none	none	TTT	none	TCT	ACG	none	GTG
Treponema_pallidum_SS14	54.5061	GCG	CGC	none	none	none	CAG	none	none	CAC	ATT	none	none	TTT	none	none	ACG	none	GTG
Gloeobacter_violaceus	54.5209	GCC	CGC	AAC	GAC	TGC	CAG	none	GGC	CAC	ATC	CTG	AAG	TTC	CCG	AGC	ACC	TAC	GTG
Geobacter_sulfurreducens	54.6581	GCC	CGG	AAC	GAC	TGC	CAG	GAG	GGC	CAC	ATC	CTG	AAG	TTC	CCG	AGC	ACC	TAC	GTG
Chloroflexus_aurantiacus_J_10_fl	54.9152	GCC	CGC	none	GAT	none	CAG	GAG	GGC	CAC	ATC	CTG	AAG	TTC	CCG	AGC	ACC	TAC	GTG
Gluconobacter_oxydans_621H	54.9169	GCC	CGC	AAC	GAC	TGC	CAG	GAA	GGC	none	ATC	CTG	AAG	TTC	CCG	AGC	ACG	TAC	GTG
Desulfovibrio_desulfuricans_G20	55.1121	GCC	CGC	AAC	GAC	TGC	CAG	GAA	GGC	CAC	ATC	CTG	none	TTC	CCC	AGC	ACC	TAC	GTG
Cyanobacteria_bacterium_Yellowstone_A-Prime	55.1511	GCC	CGG	AAC	GAC	none	CAG	GAG	GGC	CAC	ATC	CTG	AAG	TTC	CCG	AGC	ACC	TAC	GTG
Pseudomonas_putida_GB_1	55.1945	GCC	CGC	AAC	GAC	TGC	CAG	GAA	GGC	CAC	ATC	CTG	AAG	TTC	CCG	AGC	ACC	TAC	GTG
Pseudomonas_putida_W619	55.2604	GCC	CGC	AAC	GAC	TGC	CAG	GAA	GGC	CAC	ATC	CTG	AAG	TTC	CCG	AGC	ACC	TAC	GTG
Rhizobium_leguminosarum_bv_viciae_3841	55.4825	GCC	CGC	AAC	GAC	TGC	CAG	GAA	GGC	CAT	ATC	CTG	AAG	TTC	CCG	TCG	ACC	TAT	GTC
Mycobacterium_leprae	55.4992	GCC	CGC	AAC	GAC	none	CAG	none	GGC	CAC	ATC	CTG	AAG	TTC	CCG	TCG	ACC	TAC	GTC
Bifidobacterium_longum	55.8272	GCC	CGC	AAC	GAC	none	CAG	GAG	GGC	CAC	ATC	CTG	AAG	TTC	CCG	TCC	ACC	TAC	GTG
Pseudomonas_putida_KT2440	55.9102	GCC	CGC	AAC	GAC	TGC	CAG	GAA	GGC	CAC	ATC	CTG	AAG	TTC	CCG	AGC	ACC	TAC	GTG
Pseudomonas_putida_F1	56.4029	GCC	CGC	AAC	GAC	TGC	CAG	GAA	GGC	CAC	ATC	CTG	AAG	TTC	CCG	AGC	ACC	TAC	GTG
Rhizobium_etli_CFN_42	56.4178	GCC	CGC	AAC	GAC	TGC	CAG	GAA	GGC	none	ATC	CTG	AAG	TTC	CCG	TCG	ACC	none	GTC
Rhizobium_etli_CIAT_652	56.5196	GCC	CGC	AAC	GAC	TGC	CAG	GAA	GGC	none	ATC	CTG	AAG	TTC	CCG	TCG	ACC	none	GTC
Silicibacter_TM1040	56.5481	GCC	CGC	AAC	GAC	none	CAG	GAA	GGC	CAC	ATC	CTG	AAG	TTC	CCG	TCG	ACC	none	GTG
Pseudomonas_fluorescens_Pf-5	56.6767	GCC	CGC	AAC	GAC	TGC	CAG	GAA	GGC	CAC	ATC	CTG	AAG	TTC	CCG	AGC	ACC	TAC	GTG
Nitrobacter_winogradskyi_Nb-255	56.7863	GCG	CGC	AAC	GAC	none	CAG	GAG	GGC	none	ATC	CTG	AAG	TTC	CCG	TCG	ACC	none	GTG
Solibacter_usitatus_Ellin6076	56.8005	GCG	CGC	AAC	none	TGC	CAG	GAA	GGC	CAC	ATC	CTG	AAG	TTC	CCG	AGC	ACC	TAC	GTG
Mesorhizobium_BNC1	56.9191	GCG	CGC	AAC	GAC	TGC	CAG	GAG	GGC	none	ATC	CTG	AAG	TTC	CCG	TCG	ACG	TAT	GTG
Magnetospirillum_magneticum_AMB-1	56.9327	GCC	CGC	AAC	GAC	TGC	CAG	GAG	GGC	CAC	ATC	CTG	AAG	TTC	CCC	TCG	ACC	TAC	GTG
Polaromonas_JS666	56.9444	GCC	CGC	AAC	GAC	TGC	CAG	GAA	GGC	CAC	ATC	CTG	AAG	TTC	CCG	AGC	ACC	TAC	GTG
Corynebacterium_efficiens_YS-314	57.0247	GCC	CGC	AAC	GAC	none	CAG	GAG	GGC	CAC	ATC	CTG	AAG	TTC	CCG	TCC	ACC	TAC	GTC
Roseiflexus_RS-1	57.2629	GCG	CGC	AAC	none	none	CAG	GAA	GGC	CAC	ATC	CTG	AAG	TTC	CCG	AGC	ACG	TAC	GTG
Bordetella_avium_197N	57.3016	GCC	CGC	AAC	GAC	none	none	GAA	GGC	CAC	ATC	CTG	AAG	TTC	CCG	AGC	ACC	TAC	GTG
Sinorhizobium_medicae_WSM419	57.3312	GCG	CGC	AAC	GAC	TGC	CAG	GAA	GGC	none	ATC	CTG	AAG	TTC	CCG	TCG	ACG	none	GTC
Propionibacterium_acnes_KPA171202	57.5621	GCC	CGC	AAC	GAC	TGC	CAG	GAG	GGC	CAC	ATC	CTG	AAG	TTC	CCG	TCG	ACC	TAC	GTC
Hyphomonas_neptunium_ATCC_15444	57.6987	GCC	CGC	AAC	GAC	none	CAG	GAA	GGC	none	ATC	CTG	AAG	TTC	CCG	AGC	ACC	none	GTG
Sinorhizobium_meliloti	57.7028	GCG	CGC	AAC	GAC	TGC	CAG	none	GGC	CAC	ATC	CTG	AAG	TTC	CCG	TCG	ACG	none	GTC
Chromobacterium_violaceum	57.8089	GCC	CGC	AAC	GAC	TGC	CAG	GAA	GGC	CAC	ATC	CTG	AAG	TTC	CCG	AGC	ACC	TAC	GTG
Pseudomonas_entomophila_L48	57.8356	GCC	CGC	AAC	GAC	TGC	CAG	GAA	GGC	CAC	ATC	CTG	AAG	TTC	CCG	AGC	ACC	TAC	GTG
Nitrobacter_hamburgensis_X14	57.9381	GCG	CGC	AAC	GAC	TGC	CAG	GAG	GGC	CAC	ATC	CTG	AAG	TTC	CCG	TCG	ACC	TAC	GTG
Mesorhizobium_loti	58.2057	GCG	CGC	AAC	GAC	TGC	CAG	GAG	GGC	none	ATC	CTG	AAG	TTC	CCG	TCG	ACC	none	GTG
Jannaschia_CCS1	58.2263	GCG	CGC	AAC	GAC	none	CAG	none	GGC	CAC	ATC	CTG	AAG	TTC	CCG	TCG	ACG	none	GTG
Parvibaculum_lavamentivorans_DS-1	58.317	GCG	CGC	AAC	GAC	none	CAG	GAA	GGC	none	ATC	CTG	AAG	TTC	CCG	TCG	ACG	none	GTG
Burkholderia_phymatum_STM815	58.375	GCG	CGC	AAC	GAC	TGC	CAG	GAA	GGC	CAC	ATC	CTG	AAG	TTC	CCG	TCG	ACG	TAC	GTG
Corynebacterium_urealyticum_DSM_7109	58.4664	GCC	CGC	AAC	GAC	none	CAG	GAG	GGC	CAC	ATC	CTG	AAG	TTC	CCG	TCC	ACC	TAC	GTC
Ralstonia_metallidurans_CH34	58.5794	GCG	CGC	AAC	GAC	TGC	CAG	GAA	GGC	CAC	ATC	CTG	AAG	TTC	CCG	TCG	ACG	TAC	GTG
Chromohalobacter_salexigens_DSM_3043	58.6097	GCC	CGC	AAC	GAC	TGC	CAG	none	GGC	CAC	ATC	CTG	AAG	TTC	CCG	AGC	ACC	TAC	GTG
Erythrobacter_litoralis_HTCC2594	58.6253	GCG	CGC	AAC	GAC	none	CAG	GAA	GGC	CAC	ATC	CTG	AAG	TTC	CCG	AGC	ACC	none	GTC
Syntrophobacter_fumaroxidans_MPOB	58.6467	GCC	CGG	AAC	GAC	TGC	CAG	GAA	GGC	CAC	ATC	CTG	AAG	TTC	CCG	AGC	ACC	TAC	GTG
Burkholderia_xenovorans_LB400	58.6761	GCG	CGC	AAC	GAC	TGC	CAG	GAA	GGC	CAC	ATC	CTG	AAG	TTC	CCG	AGC	ACG	TAC	GTG
Silicibacter_pomeroyi_DSS-3	58.6919	GCC	CGC	AAC	GAC	TGC	CAG	none	GGC	CAT	ATC	CTG	AAG	TTC	CCG	AGC	ACC	TAT	GTG
Mycobacterium_abscessus_ATCC_19977T	59.1023	GCC	CGC	AAC	GAC	none	CAG	GAG	GGC	CAC	ATC	CTG	AAG	TTC	CCG	TCG	ACC	TAC	GTG
Delftia_acidovorans_SPH-1	59.1605	GCC	CGC	AAC	GAC	TGC	CAG	GAG	GGC	CAC	ATC	CTG	AAG	TTC	CCC	AGC	ACC	TAC	GTG
Arthrobacter_aurescens_TC1	59.2919	GCC	CGC	AAC	GAC	none	CAG	GAA	GGC	CAC	ATC	CTG	AAG	TTC	CCG	TCC	ACC	TAC	GTC
Maricaulis_maris_MCS10	59.2919	GCC	CGC	none	GAC	none	CAG	none	GGC	none	ATC	CTG	AAG	TTC	CCG	TCG	ACC	TAT	GTC
Pseudomonas_mendocina_ymp	59.4952	GCC	CGC	AAC	GAC	TGC	CAG	GAA	GGC	CAC	ATC	CTG	AAG	TTC	CCG	AGC	ACC	TAC	GTG
Roseiflexus_castenholzii_DSM_13941	59.5276	GCG	CGC	AAC	none	TGC	CAG	none	GGC	CAC	ATC	CTG	AAG	TTC	CCG	AGC	ACG	none	GTG
Ralstonia_eutropha_JMP134	59.5904	GCG	CGC	AAC	GAC	TGC	CAG	GAA	GGC	CAC	ATC	CTG	AAG	TTC	CCG	TCG	ACC	TAC	GTG
Acidiphilium_cryptum_JF-5	59.8155	GCG	CGC	AAC	GAC	TGC	CAG	GAG	GGC	CAC	ATC	CTG	AAG	TTC	CCG	AGC	ACC	TAC	GTG
Pseudomonas_stutzeri_A1501	59.8789	GCC	CGC	AAC	GAC	TGC	CAG	none	GGC	CAC	ATC	CTG	AAG	TTC	CCG	AGC	ACC	TAC	GTG
Bradyrhizobium_japonicum	59.8947	GCG	CGC	AAC	GAC	TGC	CAG	GAG	GGC	CAC	ATC	CTG	AAG	TTC	CCG	TCG	ACC	TAC	GTG
Gluconacetobacter_diazotrophicus_PAl_5	59.9322	GCG	CGC	AAC	GAC	TGC	CAG	GAA	GGC	none	ATC	CTG	AAG	TTC	CCG	AGC	ACC	TAC	GTG
Rhodospirillum_rubrum_ATCC_11170	60.0434	GCC	CGC	AAC	none	TGC	CAG	GAA	GGC	none	ATC	CTG	AAG	TTC	CCG	AGC	ACC	none	GTG
Novosphingobium_aromaticivorans_DSM_12444	60.1031	GCC	CGC	AAC	GAC	none	CAG	GAA	GGC	CAC	ATC	CTG	AAG	TTC	CCG	AGC	ACC	TAC	GTC
Methylococcus_capsulatus_Bath	60.1104	GCC	CGC	AAC	GAC	TGC	CAG	GAA	GGC	CAC	ATC	CTG	AAG	TTC	CCG	AGC	ACC	TAC	GTG
Bordetella_petrii	60.1673	GCC	CGC	AAC	GAC	TGC	CAG	GAA	GGC	CAC	ATC	CTG	AAG	TTC	CCG	TCG	ACC	TAC	GTG
Pseudomonas_aeruginosa_PA7	60.2789	GCC	CGC	AAC	GAC	TGC	CAG	none	GGC	CAC	ATC	CTG	AAG	TTC	CCG	AGC	ACC	TAC	GTG
Deinococcus_radiodurans	60.4782	GCC	CGC	AAC	GAC	none	CAG	GAA	GGC	CAC	ATC	CTG	AAG	TTC	CCC	AGC	ACC	TAC	GTG
Pseudomonas_aeruginosa_UCBPP-PA14	60.5196	GCC	CGC	AAC	GAC	TGC	CAG	GAA	GGC	CAC	ATC	CTG	AAG	TTC	CCG	AGC	ACC	TAC	GTG
Desulfovibrio_vulgaris_DP4	60.5376	GCC	CGC	AAC	GAC	TGC	CAG	none	GGC	CAC	ATC	CTG	AAG	TTC	CCC	AGC	ACC	TAC	GTG
Rhodopseudomonas_palustris_BisB5	60.6605	GCG	CGC	AAC	GAC	TGC	CAG	GAG	GGC	CAC	ATC	CTG	AAG	TTC	CCG	TCG	ACC	none	GTG
Azoarcus_sp_EbN1	60.6955	GCG	CGC	AAC	GAC	TGC	CAG	GAA	GGC	CAC	ATC	CTG	AAG	TTC	CCG	AGC	ACG	TAC	GTG
Xanthomonas_oryzae_MAFF_311018	60.8622	GCG	CGC	AAC	GAC	TGC	CAG	GAA	GGC	CAC	ATC	CTG	AAG	TTC	CCG	AGC	ACC	TAC	GTG
Rhodopseudomonas_palustris_BisA53	60.8652	GCG	CGC	AAC	GAC	TGC	CAG	none	GGC	CAC	ATC	CTG	AAG	TTC	CCG	TCG	ACC	none	GTG
Arthrobacter_FB24	60.9442	GCC	CGC	AAC	GAC	none	CAG	GAA	GGC	CAC	ATC	CTG	AAG	TTC	CCG	TCC	ACC	TAC	GTG
Bradyrhizobium_BTAi1	61.1188	GCG	CGC	AAC	GAC	TGC	CAG	GAG	GGC	none	ATC	CTG	AAG	TTC	CCG	TCG	ACC	none	GTG
Rhodopseudomonas_palustris_TIE_1	61.1617	GCG	CGC	AAC	GAC	TGC	CAG	none	GGC	CAC	ATC	CTG	AAG	TTC	CCG	TCG	ACC	TAC	GTG
Pseudomonas_aeruginosa	61.1794	GCC	CGC	AAC	GAC	TGC	CAG	GAA	GGC	CAC	ATC	CTG	AAG	TTC	CCG	AGC	ACC	TAC	GTG
Acidovorax_JS42	61.24	GCC	CGC	AAC	GAC	TGC	CAG	GAG	GGC	CAC	ATC	CTG	AAG	TTC	CCC	AGC	ACC	TAC	GTG
Thiobacillus_denitrificans_ATCC_25259	61.361	GCG	CGC	AAC	GAC	none	CAG	GAA	GGC	CAC	ATC	CTG	AAG	TTC	CCG	TCG	ACC	TAC	GTC
Ralstonia_eutropha_H16	61.3622	GCC	CGC	AAC	GAC	TGC	CAG	none	GGC	CAC	ATC	CTG	AAG	TTC	CCG	TCG	ACC	TAC	GTG
Rhodopseudomonas_palustris_CGA009	61.3947	GCG	CGC	AAC	GAC	TGC	CAG	none	GGC	CAC	ATC	CTG	AAG	TTC	CCG	TCG	ACC	TAC	GTG
Xanthomonas_oryzae_KACC10331	61.4569	GCG	CGC	AAC	GAC	TGC	CAG	GAA	GGC	CAC	ATC	CTG	AAG	TTC	CCG	AGC	ACC	TAC	GTG
Sphingomonas_wittichii_RW1	61.483	GCG	CGC	AAC	GAC	TGC	CAG	GAG	GGC	CAC	ATC	CTG	AAG	TTC	CCG	AGC	ACC	none	GTC
Desulfovibrio_vulgaris_Hildenborough	61.5057	GCC	CGC	AAC	GAC	TGC	CAG	GAA	GGC	CAC	ATC	CTG	AAG	TTC	CCC	AGC	ACC	TAC	GTG
Sphingopyxis_alaskensis_RB2256	61.5968	GCG	CGC	AAC	GAC	none	CAG	GAA	GGC	CAC	ATC	CTG	AAG	TTC	CCG	AGC	ACC	TAT	GTC
Dinoroseobacter_shibae_DFL_12	61.6056	GCG	CGC	AAC	GAC	TGC	CAG	GAG	GGC	CAC	ATC	CTG	AAG	TTC	CCG	TCG	ACC	TAC	GTG
Bradyrhizobium_ORS278	61.6482	GCG	CGC	AAC	GAC	TGC	CAG	GAG	GGC	CAC	ATC	CTG	AAG	TTC	CCG	TCG	ACC	TAC	GTG
Burkholderia_383	61.6614	GCG	CGC	AAC	GAC	TGC	CAG	GAA	GGC	CAC	ATC	CTG	AAG	TTC	CCG	TCG	ACG	TAC	GTG
Salinibacter_ruber_DSM_13855	61.6805	GCC	CGG	AAC	GAC	none	CAG	GAG	GGC	CAC	ATC	CTG	AAG	TTC	CCG	AGC	ACG	TAC	GTG
Burkholderia_cenocepacia_MC0_3	61.8317	GCG	CGC	AAC	GAC	TGC	CAG	GAA	GGC	CAC	ATC	CTG	AAG	TTC	CCG	TCG	ACG	TAC	GTG
Rhodopseudomonas_palustris_BisB18	61.8557	GCG	CGC	AAC	GAC	TGC	CAG	GAA	GGC	CAC	ATC	CTG	AAG	TTC	CCG	TCG	ACC	TAC	GTG
Xanthomonas_campestris_8004	61.9015	GCC	CGC	AAC	GAC	TGC	CAG	GAA	GGC	CAC	ATC	CTG	AAG	TTC	CCG	AGC	ACC	TAC	GTG
Xanthomonas_campestris_vesicatoria_85-10	61.9292	GCG	CGC	AAC	GAC	TGC	CAG	GAA	GGC	CAC	ATC	CTG	AAG	TTC	CCG	AGC	ACC	TAC	GTG
Burkholderia_ambifaria_MC40_6	62.0662	GCG	CGC	AAC	GAC	TGC	CAG	GAA	GGC	CAC	ATC	CTG	AAG	TTC	CCG	TCG	ACG	TAC	GTG
Xanthomonas_campestris	62.1561	GCC	CGC	AAC	GAC	TGC	CAG	GAA	GGC	CAC	ATC	CTG	AAG	TTC	CCG	AGC	ACC	TAC	GTG
Burkholderia_cenocepacia_HI2424	62.1918	GCG	CGC	AAC	GAC	TGC	CAG	GAA	GGC	CAC	ATC	CTG	AAG	TTC	CCG	TCG	ACG	TAC	GTG
Mycobacterium_marinum_M	62.2275	GCC	CGC	AAC	GAC	TGC	CAG	GAG	GGC	CAC	ATC	CTG	AAG	TTC	CCG	TCG	ACC	TAC	GTG
Burkholderia_cepacia_AMMD	62.2454	GCG	CGC	AAC	GAC	TGC	CAG	GAA	GGC	CAC	ATC	CTG	AAG	TTC	CCG	TCG	ACG	TAC	GTG
Caulobacter_K31	62.2928	GCC	CGC	AAC	GAC	none	CAG	GAG	GGC	CAC	ATC	CTG	AAG	TTC	CCG	AGC	ACC	TAC	GTG
Burkholderia_vietnamiensis_G4	62.3498	GCG	CGC	AAC	GAC	TGC	CAG	none	GGC	CAC	ATC	CTG	AAG	TTC	CCG	AGC	ACG	TAC	GTG
Xanthomonas_citri	62.3532	GCG	CGC	AAC	GAC	TGC	CAG	GAA	GGC	CAC	ATC	CTG	AAG	TTC	CCG	AGC	ACC	TAC	GTG
Verminephrobacter_eiseniae_EF01-2	62.3708	GCC	CGC	AAC	GAC	TGC	CAG	none	GGC	CAC	ATC	CTG	AAG	TTC	CCG	AGC	ACC	TAC	GTG
Mycobacterium_tuberculosis_F11	62.3972	GCC	CGG	AAC	GAC	TGC	CAG	GAG	GGC	CAC	ATC	CTG	AAG	TTC	CCG	TCG	ACC	TAC	GTG
Cupriavidus_taiwanensis	62.4253	GCG	CGC	AAC	GAC	TGC	CAG	none	GGC	CAC	ATC	CTG	AAG	TTC	CCG	TCG	ACC	TAC	GTG
Mycobacterium_tuberculosis_H37Rv	62.4319	GCC	CGG	AAC	GAC	TGC	CAG	GAG	GGC	CAC	ATC	CTG	AAG	TTC	CCG	TCG	ACC	TAC	GTG
Caulobacter_crescentus	62.4631	GCC	CGC	AAC	GAC	none	CAG	none	GGC	CAC	ATC	CTG	AAG	TTC	CCG	AGC	ACC	TAC	GTG
Ralstonia_solanacearum	62.4637	GCG	CGC	AAC	GAC	TGC	CAG	GAG	GGC	CAC	ATC	CTG	AAG	TTC	CCG	TCG	ACC	TAC	GTG
Deinococcus_geothermalis_DSM_11300	62.5727	GCC	CGC	AAC	GAC	none	CAG	GAG	GGC	CAC	ATC	CTG	AAG	TTC	CCC	AGC	ACC	TAC	GTG
Bordetella_bronchiseptica	62.5837	GCC	CGC	AAC	GAC	none	CAG	GAA	GGC	CAC	ATC	CTG	AAG	TTC	CCG	TCG	ACC	TAC	GTG
Mycobacterium_bovis_BCG_Pasteur_1173P2	62.6428	GCC	CGG	AAC	GAC	TGC	CAG	GAG	GGC	CAC	ATC	CTG	AAG	TTC	CCG	TCG	ACC	TAC	GTG
Paracoccus_denitrificans_PD1222	62.6616	GCG	CGC	AAC	GAC	TGC	CAG	GAG	GGC	none	ATC	CTG	AAG	TTC	CCG	TCG	ACC	none	GTG
Burkholderia_cenocepacia_AU_1054	62.6628	GCG	CGC	AAC	GAC	TGC	CAG	GAA	GGC	CAC	ATC	CTG	AAG	TTC	CCG	TCG	ACG	TAC	GTG
Mycobacterium_bovis	62.7996	GCC	CGG	AAC	GAC	TGC	CAG	GAG	GGC	CAC	ATC	CTG	AAG	TTC	CCG	TCG	ACC	TAC	GTG
Mycobacterium_tuberculosis_H37Ra	62.8124	GCC	CGG	AAC	GAC	TGC	CAG	GAG	GGC	CAC	ATC	CTG	AAG	TTC	CCG	TCG	ACC	TAC	GTG
Rhodopseudomonas_palustris_HaA2	62.8138	GCG	CGC	AAC	GAC	TGC	CAG	GAG	GGC	CAC	ATC	CTG	AAG	TTC	CCG	TCG	ACC	TAC	GTG
Mycobacterium_smegmatis_MC2_155	62.8894	GCG	CGC	AAC	GAC	none	CAG	GAG	GGC	CAC	ATC	CTG	AAG	TTC	CCG	TCG	ACC	TAC	GTG
Stenotrophomonas_maltophilia_K279a	62.9173	GCC	CGC	AAC	GAC	none	CAG	GAA	GGC	CAC	ATC	CTG	AAG	TTC	CCG	AGC	ACC	TAC	GTG
Rhodococcus_RHA1	62.9241	GCG	CGG	AAC	GAC	TGC	CAG	GAG	GGC	CAC	ATC	CTG	AAG	TTC	CCG	TCG	ACC	TAC	GTC
Burkholderia_multivorans_ATCC_17616_JGI	62.9392	GCG	CGC	AAC	GAC	TGC	CAG	GAA	GGC	CAC	ATC	CTG	AAG	TTC	CCG	TCG	ACG	TAC	GTG
Mycobacterium_gilvum_PYR-GCK	62.9472	GCG	CGC	AAC	GAC	TGC	CAG	GAG	GGC	CAC	ATC	CTG	AAG	TTC	CCG	TCG	ACC	TAC	GTG
Burkholderia_multivorans_ATCC_17616_Tohoku	63.0384	GCG	CGC	AAC	GAC	TGC	CAG	GAA	GGC	CAC	ATC	CTG	AAG	TTC	CCG	TCG	ACG	TAC	GTG
Stenotrophomonas_maltophilia_R551_3	63.0865	GCC	CGC	AAC	GAC	none	CAG	GAA	GGC	CAC	ATC	CTG	AAG	TTC	CCG	TCG	ACC	TAC	GTG
Mycobacterium_JLS	63.1314	GCG	CGC	AAC	GAC	TGC	CAG	GAG	GGC	CAC	ATC	CTG	AAG	TTC	CCG	TCG	ACC	TAC	GTG
Mycobacterium_vanbaalenii_PYR-1	63.1579	GCG	CGC	AAC	GAC	TGC	CAG	GAG	GGC	CAC	ATC	CTG	AAG	TTC	CCG	TCG	ACC	TAC	GTG
Mycobacterium_KMS	63.272	GCG	CGC	AAC	GAC	TGC	CAG	GAG	GGC	CAC	ATC	CTG	AAG	TTC	CCG	TCG	ACC	TAC	GTG
Mycobacterium_MCS	63.4627	GCG	CGC	AAC	GAC	TGC	CAG	GAG	GGC	CAC	ATC	CTG	AAG	TTC	CCG	TCG	ACC	TAC	GTG
Leptothrix_cholodnii_SP_6	63.4892	GCC	CGC	AAC	GAC	TGC	CAG	GAG	GGC	CAC	ATC	CTG	AAG	TTC	CCG	AGC	ACC	TAC	GTG
Methylobacterium_extorquens_PA1	63.5532	GCG	CGC	AAC	GAC	TGC	CAG	GAG	GGC	CAC	ATC	CTG	AAG	TTC	CCG	TCG	ACC	TAC	GTG
Thermobifida_fusca_YX	63.6826	GCC	CGC	AAC	GAC	none	CAG	GAA	GGC	CAC	ATC	CTG	AAG	TTC	CCG	AGC	ACC	TAC	GTC
Azorhizobium_caulinodans_ORS_571	63.7387	GCC	CGC	AAC	GAC	TGC	CAG	GAG	GGC	CAC	ATC	CTG	AAG	TTC	CCG	TCG	ACC	none	GTG
Mycobacterium_tuberculosis_CDC1551	63.7885	GCC	CGG	AAC	GAC	TGC	CAG	GAG	GGC	CAC	ATC	CTG	AAG	TTC	CCG	TCG	ACC	TAC	GTG
Xanthobacter_autotrophicus_Py2	63.8236	GCC	CGC	AAC	GAC	TGC	CAG	GAG	GGC	CAC	ATC	CTG	AAG	TTC	CCG	TCG	ACC	TAC	GTG
Acidovorax_avenae_citrulli_AAC00-1	63.9479	GCC	CGC	AAC	GAC	TGC	CAG	GAG	GGC	CAC	ATC	CTG	AAG	TTC	CCG	AGC	ACC	TAC	GTG
Azoarcus_BH72	64.0082	GCC	CGC	AAC	GAC	TGC	CAG	GAA	GGC	CAC	ATC	CTG	AAG	TTC	CCG	TCG	ACC	TAC	GTG
Halorhodospira_halophila_SL1	64.0598	GCC	CGC	AAC	GAC	none	CAG	GAG	GGC	CAC	ATC	CTG	AAG	TTC	CCG	AGC	ACC	TAC	GTG
Alkalilimnicola_ehrlichei_MLHE-1	64.1446	GCC	CGC	AAC	GAC	TGC	CAG	GAG	GGC	CAC	ATC	CTG	AAG	TTC	CCG	AGC	ACC	TAC	GTG
Opitutus_terrae_PB90_1	64.1797	GCG	CGC	AAC	GAC	TGC	CAG	GAG	GGC	CAC	ATC	CTG	AAG	TTC	CCG	AGC	ACG	TAC	GTG
Symbiobacterium_thermophilum_IAM14863	64.1871	GCC	CGG	AAC	GAC	none	CAG	GAG	GGC	CAC	ATC	CTG	AAG	TTC	CCG	TCG	ACC	TAC	GTG
Burkholderia_thailandensis_E264	64.5754	GCG	CGC	AAC	GAC	TGC	CAG	GAG	GGC	CAC	ATC	CTG	AAG	TTC	CCG	TCG	ACG	TAC	GTG
Rubrobacter_xylanophilus_DSM_9941	64.6288	GCC	CGG	AAC	GAC	none	CAG	GAG	GGG	CAC	ATC	CTG	AAG	TTC	CCG	AGC	ACC	TAC	GTG
Thermus_thermophilus_HB27	64.6836	GCC	CGC	AAC	GAC	none	CAG	GAG	GGG	CAC	ATC	CTC	AAG	TTC	CCC	TCC	ACC	TAC	GTG
Mycobacterium_ulcerans_Agy99	64.7119	GCC	CGC	AAC	GAC	none	CAG	GAG	GGC	CAC	ATC	CTG	AAG	TTC	CCG	TCG	ACC	TAC	GTG
Burkholderia_pseudomallei_1710b	64.8435	GCG	CGC	AAC	GAC	TGC	CAG	GAG	GGC	CAC	ATC	CTG	AAG	TTC	CCG	AGC	ACG	TAC	GTG
Mycobacterium_avium_paratuberculosis	65.0514	GCC	CGG	AAC	GAC	TGC	CAG	GAG	GGC	CAC	ATC	CTG	AAG	TTC	CCG	TCG	ACC	TAC	GTG
Burkholderia_pseudomallei_1106a	65.285	GCG	CGC	AAC	GAC	TGC	CAG	GAG	GGC	CAC	ATC	CTG	AAG	TTC	CCG	TCG	ACG	TAC	GTG
Thermus_thermophilus_HB8	65.3901	GCC	CGC	AAC	GAC	none	CAG	GAG	GGG	CAC	ATC	CTC	AAG	TTC	CCC	TCC	ACC	TAC	GTG
Rhodobacter_sphaeroides_ATCC_17025	65.4921	GCG	CGC	AAC	GAC	TGC	CAG	GAG	GGC	CAC	ATC	CTG	AAG	TTC	CCG	TCG	ACC	none	GTG
Burkholderia_pseudomallei_668	65.5405	GCG	CGC	AAC	GAC	TGC	CAG	GAG	GGC	CAC	ATC	CTG	AAG	TTC	CCG	TCG	ACG	TAC	GTG
Bordetella_pertussis	65.6059	GCC	CGC	AAC	GAC	none	CAG	GAA	GGC	CAC	ATC	CTG	AAG	TTC	CCG	TCG	ACC	TAC	GTG
Bordetella_parapertussis	65.6359	GCC	CGC	AAC	GAC	none	CAG	GAA	GGC	CAC	ATC	CTG	AAG	TTC	CCG	TCG	ACC	TAC	GTG
Mycobacterium_avium_104	65.7463	GCC	CGG	AAC	GAC	none	CAG	GAG	GGC	CAC	ATC	CTG	AAG	TTC	CCG	TCG	ACC	TAC	GTG
Leifsonia_xyli_xyli_CTCB0	65.935	GCG	CGC	AAC	GAC	none	CAG	GAG	GGC	CAC	ATC	CTG	AAG	TTC	CCG	TCG	ACC	TAC	GTC
Methylibium_petroleiphilum_PM1	65.9725	GCG	CGC	AAC	GAC	TGC	CAG	GAG	GGC	CAC	ATC	CTG	AAG	TTC	CCG	AGC	ACC	TAC	GTG
Burkholderia_mallei_NCTC_10247	66.0388	GCG	CGC	AAC	GAC	TGC	CAG	none	GGC	CAC	ATC	CTG	AAG	TTC	CCG	TCG	ACG	TAC	GTG
Myxococcus_xanthus_DK_1622	66.0864	GCG	CGC	AAC	GAC	TGC	CAG	GAG	GGC	CAC	ATC	CTG	AAG	TTC	CCG	AGC	ACG	TAC	GTG
Burkholderia_mallei_NCTC_10229	66.3308	GCG	CGC	AAC	GAC	TGC	CAG	none	GGC	CAC	ATC	CTG	AAG	TTC	CCG	TCG	ACG	TAC	GTG
Burkholderia_mallei_SAVP1	66.345	GCG	CGC	AAC	GAC	TGC	CAG	none	GGC	CAC	ATC	CTG	AAG	TTC	CCG	TCG	ACG	TAC	GTG
Burkholderia_pseudomallei_K96243	66.4632	GCG	CGC	AAC	GAC	TGC	CAG	GAG	GGC	CAC	ATC	CTG	AAG	TTC	CCG	TCG	ACG	TAC	GTG
Salinispora_tropica_CNB-440	66.5828	GCG	CGG	AAC	GAC	none	CAG	GAG	GGC	CAC	ATC	CTG	AAG	TTC	CCG	TCG	ACC	TAC	GTC
Nocardia_farcinica_IFM10152	67.0256	GCC	CGC	AAC	GAC	TGC	CAG	GAG	GGC	CAC	ATC	CTG	AAG	TTC	CCG	TCG	ACC	TAC	GTG
Salinispora_arenicola_CNS-205	67.1652	GCG	CGG	AAC	GAC	TGC	CAG	GAG	GGC	CAC	ATC	CTG	AAG	TTC	CCG	TCG	ACC	TAC	GTG
Rhodobacter_sphaeroides_ATCC_17029	67.2148	GCC	CGC	AAC	GAC	TGC	CAG	GAG	GGC	CAC	ATC	CTG	AAG	TTC	CCG	TCG	ACC	none	GTG
Rhodobacter_sphaeroides_2_4_1	67.2176	GCG	CGC	AAC	GAC	TGC	CAG	GAG	GGC	none	ATC	CTG	AAG	TTC	CCG	TCG	ACC	none	GTG
Frankia_CcI3	67.3433	GCG	CGG	AAC	GAC	none	CAG	GAG	GGC	CAC	ATC	CTG	AAG	TTC	CCG	TCG	ACC	TAC	GTC
Burkholderia_mallei_ATCC_23344	67.7921	GCG	CGC	AAC	GAC	TGC	CAG	none	GGC	CAC	ATC	CTG	AAG	TTC	CCG	TCG	ACG	TAC	GTG
Streptomyces_avermitilis	67.8896	GCG	CGC	AAC	GAC	TGC	CAG	GAG	GGC	CAC	ATC	CTG	AAG	TTC	CCG	TCG	ACC	TAC	GTC
Acidothermus_cellulolyticus_11B	67.8991	GCG	CGG	AAC	GAC	none	CAG	none	GGC	CAC	ATC	CTG	AAG	TTC	CCG	TCG	ACC	TAC	GTC
Methylobacterium_radiotolerans_JCM_2831	68.1064	GCC	CGC	AAC	GAC	TGC	CAG	GAG	GGC	CAC	ATC	CTG	AAG	TTC	CCG	TCG	ACC	TAC	GTG
Saccharopolyspora_erythraea_NRRL_2338	68.1603	GCG	CGC	AAC	GAC	TGC	CAG	GAG	GGC	CAC	ATC	CTG	AAG	TTC	CCG	TCG	ACC	TAC	GTG
Nocardioides_JS614	68.5881	GCG	CGG	AAC	GAC	none	CAG	GAG	GGC	CAC	ATC	CTG	AAG	TTC	CCG	TCG	ACC	TAC	GTC
Frankia_EAN1pec	68.7853	GCG	CGG	AAC	GAC	TGC	CAG	GAG	GGC	CAC	ATC	CTG	AAG	TTC	CCG	AGC	ACC	TAC	GTC
Methylobacterium_4_46	68.9591	GCG	CGC	AAC	GAC	TGC	CAG	GAG	GGC	CAC	ATC	CTG	AAG	TTC	CCG	TCG	ACC	TAC	GTG
Streptomyces_coelicolor	69.0248	GCC	CGC	AAC	GAC	TGC	CAG	GAG	GGC	CAC	ATC	CTG	AAG	TTC	CCG	TCG	ACC	TAC	GTC
Sorangium_cellulosum__So_ce_56_	69.6918	GCG	CGG	AAC	GAC	TGC	CAG	GAG	GGC	CAC	ATC	CTC	AAG	TTC	CCG	AGC	ACG	TAC	GTC
Clavibacter_michiganensis_NCPPB_382	70.1832	GCG	CGC	AAC	GAC	none	CAG	GAG	GGC	CAC	ATC	CTC	AAG	TTC	CCG	AGC	ACC	TAC	GTC
Streptomyces_griseus_NBRC_13350	70.5913	GCC	CGC	AAC	GAC	TGC	CAG	GAG	GGC	CAC	ATC	CTG	AAG	TTC	CCG	TCG	ACC	TAC	GTC
Kocuria_rhizophila_DC2201	71.0104	GCC	CGC	AAC	GAC	none	CAG	GAG	GGC	CAC	ATC	CTG	AAG	TTC	CCC	TCC	ACC	TAC	GTG
Frankia_alni_ACN14a	71.2889	GCG	CGG	AAC	GAC	TGC	CAG	GAG	GGC	CAC	ATC	CTG	AAG	TTC	CCG	AGC	ACC	TAC	GTC
Clavibacter_michiganensis_sepedonicus	71.8327	GCG	CGC	AAC	GAC	none	CAG	GAG	GGC	CAC	ATC	CTC	AAG	TTC	CCG	AGC	ACG	TAC	GTC
Kineococcus_radiotolerans_SRS30216	72.6655	GCC	CGC	AAC	GAC	none	CAG	GAG	GGC	CAC	ATC	CTG	AAG	TTC	CCG	TCC	ACC	TAC	GTC
Anaeromyxobacter_Fw109-5	73.0915	GCG	CGC	AAC	GAC	TGC	CAG	GAG	GGC	CAC	ATC	CTC	AAG	TTC	CCG	TCG	ACC	TAC	GTG
Anaeromyxobacter_dehalogenans_2CP-C	75.1452	GCC	CGC	AAC	GAC	TGC	CAG	GAG	GGC	CAC	ATC	CTG	AAG	TTC	CCG	TCG	ACC	TAC	GTG
