# Supplementary material for: General Rules for Optimal Codon Choice
Source: PLoS Genet. 2009 Jul 10;5(7):e1000556. doi: 10.1371/journal.pgen.1000556 (PMC2700274; doi:10.1371/journal.pgen.1000556)
Supplement: Table S2 — Results of tests for involvement of selection. (0.15 MB XLS) [file pgen.1000556.s003.xls]

## Sheet: Supplementary_table2
Organism	Kingdom	Size (Mb)	intergenic %GC	mean (Nc'(CS))	mean(Nc'(ICCS)	P-value (Nc'(CS)<Nc'(ICCS)	#rib genes 100 lowest Nc' genes	# rib genes genome	P of 1000 randomizations
Buchnera_aphidicola_Cc_Cinara_cedri	Bacteria	0.42	13.2438	48.2054	49.785	0.00755	25	54	0
Wigglesworthia_brevipalpis	Bacteria	0.7	15.102	46.9234	48.5498	2.59e-05	10	22	0
Candidatus_Phytoplasma_mali	Bacteria	0.6	17.7243	46.9123	50.5139	2.07e-13	25	54	0
Buchnera_aphidicola	Bacteria	0.62	18.0193	48.0223	48.975	0.001035	30	63	0
Buchnera_sp	Bacteria	0.66	19.0903	47.0662	48.951	5.98e-07	37	60	0
Mycoplasma_penetrans	Bacteria	1.36	19.8109	45.0582	48.5826	2.2e-16	27	54	0
Candidatus_Blochmannia_floridanus	Bacteria	0.71	19.9351	45.8481	47.9113	1.49e-08	23	60	0
Buchnera_aphidicola_Sg	Bacteria	0.64	20.5819	47.1422	49.3981	6.47e-09	31	60	0
Mycoplasma_pulmonis	Bacteria	0.96	20.8512	45.4345	49.4921	2.44e-15	23	59	0
Candidatus_Blochmannia_pennsylvanicus_BPEN	Bacteria	0.79	21.3408	46.168	48.4887	2.26e-11	21	61	0
Mycoplasma_mobile_163K	Bacteria	0.78	21.3645	48.613	51.3701	2.27e-10	25	58	0
Mycoplasma_hyopneumoniae_232	Bacteria	0.89	21.3975	47.4444	50.9276	6.95e-14	22	57	0
Mycoplasma_capricolum_ATCC_27343	Bacteria	1.01	22.0668	43.9546	49.5189	2.2e-16	28	59	0
Ehrlichia_ruminantium_Gardel	Bacteria	1.5	22.1246	47.8794	49.0754	3.5e-05	17	60	0
Ehrlichia_ruminantium_Welgevonden_UPSA	Bacteria	1.52	22.2528	47.4236	49.2475	2.71e-09	16	59	0
Mycoplasma_hyopneumoniae_J	Bacteria	0.9	22.291	47.824	49.7386	2.7e-08	25	58	0
Aster_yellows_witches-broom_phytoplasma_AYWB	Bacteria	0.73	22.3762	46.8541	49.293	1.18e-10	25	55	0
Clostridium_perfringens_ATCC_13124	Bacteria	3.3	23.1895	39.9174	45.4608	2.2e-16	25	70	0
Borrelia_afzelii_PKo	Bacteria	1.24	23.3733	47.7984	50.4728	8.32e-13	22	60	0
Mycoplasma_mycoides	Bacteria	1.2	23.4509	44.5244	49.0674	2.2e-16	24	56	0
Mycoplasma_hyopneumoniae_7448	Bacteria	0.92	23.5128	47.9442	49.8266	6.94e-08	25	58	0
Ureaplasma_urealyticum	Bacteria	0.75	23.5674	47.366	50.4577	1.49e-11	33	56	0
Ureaplasma_parvum_serovar_3_ATCC_27815	Bacteria	0.75	23.6071	47.5056	50.2937	9.03e-10	30	56	0
Borrelia_burgdorferi	Bacteria	1.52	23.6721	47.2699	49.6775	1.02e-09	18	60	0
Clostridium_botulinum_B_Eklund_17B	Bacteria	3.85	23.7117	42.1498	45.4656	2.2e-16	21	71	0
Ehrlichia_canis_Jake	Bacteria	1.3	23.716	47.0373	48.4171	2.76e-05	20	62	0
Clostridium_perfringens	Bacteria	3.05	23.8584	40.1295	44.9897	2.2e-16	25	69	0
Clostridium_botulinum_A_ATCC_19397	Bacteria	3.9	24.0869	42.6314	44.5998	6.14e-11	23	72	0
Clostridium_perfringens_SM101	Bacteria	38095	24.1386	40.2388	45.3546	2.2e-16	28	72	0
Clostridium_difficile_630	Bacteria	4.31	24.1596	42.6333	45.3289	4.23e-16	23	65	0
Clostridium_botulinum_A_Hall	Bacteria	3.8	24.1739	42.6784	45.0434	5.82e-16	23	72	0
Clostridium_botulinum_A	Bacteria	3.92	24.1921	42.8418	44.549	3.67e-10	24	70	0
Clostridium_botulinum_A3_Loch_Maree	Bacteria	4.27	24.2188	42.7438	44.6903	1.27e-11	26	74	0
Borrelia_garinii_PBi	Bacteria	0.98	24.2308	47.8094	51.2646	2.32e-14	27	60	0
Clostridium_botulinum_B1_Okra	Bacteria	4.15	24.246	42.3524	44.7382	6.17e-15	22	73	0
Onion_yellows_phytoplasma	Bacteria	0.86	24.2643	44.5723	48.5224	2.2e-16	23	56	0
Prochlorococcus_marinus_MIT_9515	Bacteria	1.7	24.3065	47.0526	48.5741	1e-05	11	61	0
Clostridium_botulinum_F_Langeland	Bacteria	4.02	24.441	42.6559	44.4745	4.7e-11	25	72	0
Rickettsia_typhi_wilmington	Bacteria	1.11	24.4718	47.4722	49.9118	8.21e-15	28	60	0
Candidatus_Vesicomyosocius_okutanii_HA	Bacteria	1	24.4856	46.2903	48.8134	6.44e-13	28	62	0
Rickettsia_prowazekii	Bacteria	1.11	24.6678	47.1561	50.0889	7.24e-16	32	59	0
Prochlorococcus_marinus_MIT_9301	Bacteria	1.6	24.7241	46.9151	49.3088	2.55e-12	9	60	0.001
Prochlorococcus_marinus_MED4	Bacteria	1.7	24.9899	47.3022	48.893	3.36e-08	10	64	0.004
Ehrlichia_chaffeensis_Arkansas	Bacteria	1.18	25.0162	47.6148	49.3519	5.6e-09	20	62	0
Campylobacter_hominis_ATCC_BAA-381	Bacteria	1.7	25.1449	44.315	48.4353	2.2e-16	11	60	0
Fusobacterium_nucleatum	Bacteria	2.17	25.1671	42.5749	46.9752	2.2e-16	12	63	0
Borrelia_turicatae_91E135	Bacteria	0.92	25.1725	49.7041	51.5424	0.000337	24	62	0
Prochlorococcus_marinus_MIT_9215	Bacteria	1.7	25.2934	46.9122	47.7709	0.00978	11	60	0
Prochlorococcus_marinus_MIT_9312	Bacteria	1.71	25.4418	46.9387	48.7413	3.31e-08	11	62	0
Arcobacter_butzleri_RM4018	Bacteria	2.3	25.4655	43.6867	47.9877	2.2e-16	23	66	0
Campylobacter_jejuni_81-176	Bacteria	1.68	25.5144	45.5421	48.8676	3.28e-12	20	59	0
Lawsonia_intracellularis_PHE_MN1-00	Bacteria	1.76	25.521	41.7296	46.4394	2.2e-16	22	50	0
Campylobacter_jejuni_81116	Bacteria	1.6	25.5961	45.1626	49.9047	2.2e-16	22	61	0
Prochlorococcus_marinus_AS9601	Bacteria	1.7	25.6206	47.4756	49.3955	4.39e-09	13	61	0
Clostridium_beijerinckii_NCIMB_8052	Bacteria	6	25.7106	41.8248	45.0677	2.2e-16	18	68	0
Mycoplasma_arthritidis_158L3_1	Bacteria	0.82	25.9486	45.3026	51.0418	2.2e-16	32	59	0
Clostridium_tetani_E88	Bacteria	2.87	26.116	43.3971	45.7024	7.65e-12	15	52	0
Mycoplasma_synoviae_53	Bacteria	0.8	26.327	46.8333	51.8288	2.2e-16	32	58	0
Campylobacter_jejuni	Bacteria	1.6	26.8009	45.6683	49.2893	2.2e-16	21	62	0
Mesoplasma_florum_L1	Bacteria	0.79	26.8373	46.0429	50.7395	4.15e-16	39	62	0
Mycoplasma_agalactiae_PG2	Bacteria	0.88	26.9456	45.1381	51.0305	2.2e-16	35	59	0
Clostridium_novyi_NT	Bacteria	2.5	26.9787	41.932	45.6983	2.2e-16	17	72	0
Baumannia_cicadellinicola_Homalodisca_coagulata	Bacteria	0.69	27.0896	44.5052	48.59	2.2e-16	32	60	0
Clostridium_acetobutylicum	Bacteria	4.13	27.1361	42.1638	46.0865	2.2e-16	15	70	0
Francisella_tularensis_novicida_U112	Bacteria	1.9	27.1893	44.7449	47.8466	2.2e-16	33	67	0
Candidatus_Pelagibacter_ubique_HTCC1062	Bacteria	1.3	27.3992	47.7354	50.4709	1.82e-09	16	58	0
Campylobacter_jejuni_RM1221	Bacteria	1.8	27.4245	45.3225	49.3023	2.2e-16	23	59	0
Orientia_tsutsugamushi_Ikeda	Bacteria	2	27.5599	45.3669	47.8275	3.08e-13	12	57	0
Campylobacter_fetus_82-40	Bacteria	1.8	27.643	44.9726	48.4865	2.2e-16	24	61	0
Francisella_philomiragia_ATCC_25017	Bacteria	2	27.7218	44.7715	48.277	2.2e-16	29	68	0
Clostridium_kluyveri_DSM_555	Bacteria	4.06	27.8562	43.7008	45.8287	4.16e-12	4	56	0.046
Staphylococcus_epidermidis_ATCC_12228	Bacteria	2.56	27.9257	41.7655	46.416	2.2e-16	38	67	0
Parachlamydia_sp_UWE25	Bacteria	2.41	28.3378	43.9082	47.0455	2.2e-16	23	62	0
Staphylococcus_epidermidis_RP62A	Bacteria	2.64	28.3519	41.8598	46.8125	2.2e-16	37	67	0
Campylobacter_jejuni_doylei_269_97	Bacteria	1.8	28.4465	45.125	49.91	2.2e-16	20	59	0
Flavobacterium_johnsoniae_UW101	Bacteria	6.1	28.5968	40.6521	45.6087	2.2e-16	18	70	0
Mycoplasma_gallisepticum	Bacteria	1	28.7328	46.6505	49.5838	2.2e-11	24	50	0
Rickettsia_canadensis_McKiel	Bacteria	1.2	28.765	47.3577	49.7543	7.28e-12	22	69	0
Flavobacterium_psychrophilum_JIP02_86	Bacteria	2.9	28.7812	43.9073	47.2157	2.2e-16	28	67	0
Staphylococcus_haemolyticus	Bacteria	2.7	28.8129	39.8503	45.4859	2.2e-16	38	61	0
Francisella_tularensis_holarctica	Bacteria	1.9	28.9569	44.5255	48.1149	2.2e-16	33	70	0
Acholeplasma_laidlawii_PG_8A	Bacteria	1.5	29.019	45.2785	50.3107	2.2e-16	25	62	0
Candidatus_Ruthia_magnifica_Cm_Calyptogena_magnifica_	Bacteria	1.2	29.0567	46.1267	49.9209	2.78e-16	24	63	0
Staphylococcus_aureus_N315	Bacteria	2.82	29.0851	40.4238	45.0909	2.2e-16	38	61	0
Staphylococcus_aureus_NCTC_8325	Bacteria	2.8	29.0877	40.4247	45.5623	2.2e-16	38	64	0
Staphylococcus_aureus_USA300	Bacteria	2.94	29.0973	40.3219	45.175	2.2e-16	38	68	0
Staphylococcus_saprophyticus	Bacteria	2.56	29.1175	40.7378	45.8755	2.2e-16	38	63	0
Staphylococcus_aureus_Mu50	Bacteria	2.93	29.1325	40.3314	45.8938	2.2e-16	39	67	0
Staphylococcus_aureus_Mu3	Bacteria	2.9	29.1534	40.3066	45.5598	2.2e-16	39	62	0
Staphylococcus_aureus_Newman	Bacteria	2.9	29.2829	40.2734	45.4503	2.2e-16	38	65	0
Staphylococcus_aureus_MW2	Bacteria	2.8	29.2937	40.2633	45.3647	2.2e-16	38	61	0
Staphylococcus_aureus_JH1	Bacteria	2.93	29.3728	40.4254	45.6707	2.2e-16	38	65	0
Staphylococcus_aureus_JH9	Bacteria	2.93	29.3839	40.3668	45.9134	2.2e-16	38	65	0
Staphylococcus_aureus_COL	Bacteria	2.81	29.3993	40.3901	45.5265	2.2e-16	38	69	0
Staphylococcus_aureus_aureus_MRSA252	Bacteria	2.9	29.4539	40.2411	45.1416	2.2e-16	37	64	0
Staphylococcus_aureus_RF122	Bacteria	2.7	29.4541	40.6677	45.4163	2.2e-16	36	63	0
Francisella_tularensis_WY96-3418	Bacteria	1.9	29.5951	44.823	48.9586	2.2e-16	31	67	0
Staphylococcus_aureus_aureus_MSSA476	Bacteria	2.82	29.6637	40.3117	45.6829	2.2e-16	38	64	0
Francisella_tularensis_FSC_198	Bacteria	1.9	29.7356	44.7771	48.7136	2.2e-16	34	68	0
Francisella_tularensis_holarctica_FTA	Bacteria	1.9	29.7447	44.3937	48.8313	2.2e-16	32	64	0
Francisella_tularensis_tularensis	Bacteria	1.9	29.7673	44.7724	48.7481	2.2e-16	34	68	0
Francisella_tularensis_holarctica_OSU18	Bacteria	1.9	29.8457	44.8003	48.3579	2.2e-16	33	65	0
Staphylococcus_aureus_USA300_TCH1516	Bacteria	2.93	29.8557	40.8181	45.8859	2.2e-16	29	49	0
Finegoldia_magna_ATCC_29328	Bacteria	1.99	29.8909	43.4296	48.09	2.2e-16	18	65	0
Leptospira_interrogans_serovar_Lai	Bacteria	4.69	30.0025	41.5343	47.2415	2.2e-16	7	66	0.001
Prochlorococcus_marinus_NATL1A	Bacteria	1.9	30.0179	45.9703	48.6075	3.89e-12	11	61	0
Prochlorococcus_marinus_NATL2A	Bacteria	1.8	30.0697	45.6476	48.4279	3.11e-12	9	62	0.002
Francisella_tularensis_mediasiatica_FSC147	Bacteria	1.9	30.0969	44.6539	48.724	2.2e-16	33	65	0
Leptospira_interrogans_serovar_Copenhageni	Bacteria	4.63	30.1986	41.2352	46.2531	2.2e-16	6	65	0.003
Trichodesmium_erythraeum_IMS101	Bacteria	7.8	30.2233	40.9149	44.6162	2.2e-16	10	67	0
Orientia_tsutsugamushi_Boryong	Bacteria	2.1	30.2428	45.5084	49.1288	2.2e-16	12	59	0
Lactococcus_lactis	Bacteria	2.4	30.2481	37.3594	45.937	2.2e-16	42	61	0
Thiomicrospira_denitrificans_ATCC_33889	Bacteria	2.2	30.3739	43.7458	48.8414	2.2e-16	33	61	0
Helicobacter_hepaticus	Bacteria	1.8	30.4068	44.133	48.7959	2.2e-16	8	59	0.006
Gramella_forsetii_KT0803	Bacteria	3.8	30.6753	43.4096	46.6685	2.2e-16	23	71	0
Rickettsia_bellii_RML369-C	Bacteria	1.52	30.7423	45.5186	48.7436	2.2e-16	24	64	0
Rickettsia_conorii	Bacteria	1.3	30.8863	46.9198	49.6084	6.57e-14	19	61	0
Rickettsia_akari_Hartford	Bacteria	1.2	30.9637	47.2325	50.4919	2.2e-16	23	64	0
Clostridium_phytofermentans_ISDg	Bacteria	4.8	30.9975	41.9913	45.6298	2.2e-16	30	59	0
Rickettsia_bellii_OSU_85-389	Bacteria	1.5	31.0167	45.4408	49.2974	2.2e-16	23	64	0
Lactobacillus_acidophilus_NCFM	Bacteria	2	31.0617	38.7587	47.2642	2.2e-16	32	65	0
Rickettsia_rickettsii_Sheila_Smith	Bacteria	1.3	31.1472	47.2629	50.0549	1.14e-15	20	60	0
Rickettsia_rickettsii_Iowa	Bacteria	1.3	31.2143	47.2584	49.8338	1.98e-13	22	62	0
Lactococcus_lactis_cremoris_MG1363	Bacteria	2.5	31.3477	37.7313	45.6462	2.2e-16	44	67	0
Rickettsia_felis_URRWXCal2	Bacteria	1.59	31.5256	45.5445	48.1357	5.74e-13	16	63	0
Rickettsia_massiliae_MTU5	Bacteria	1.41	31.5452	47.3058	50.0687	8.05e-14	20	63	0
Alkaliphilus_oremlandii_OhILAs	Bacteria	3.1	31.5782	45.58	46.3337	0.001625	24	65	0
Acinetobacter_baumannii_ACICU	Bacteria	3.99	31.6011	38.0621	44.3279	2.2e-16	38	70	0
Lactobacillus_salivarius_UCC118	Bacteria	2.1	31.6958	39.9224	45.6333	2.2e-16	36	70	0
Lactobacillus_johnsonii_NCC_533	Bacteria	2	31.7438	40.7963	47.9188	2.2e-16	35	63	0
Helicobacter_pylori_HPAG1	Bacteria	1.61	31.7684	42.3051	49.1426	2.2e-16	4	58	0.511
Candidatus_Amoebophilus_asiaticus_5a2	Bacteria	1.9	31.7773	46.1428	48.5131	5.25e-13	7	32	0.003
Bacillus_cereus_ZK	Bacteria	5.85	31.7838	38.8031	44.5915	2.2e-16	30	80	0
Bacillus_anthracis_str_Sterne	Bacteria	5.23	31.8084	38.9038	44.6213	2.2e-16	30	65	0
Lactococcus_lactis_cremoris_SK11	Bacteria	2.56	31.8366	37.8488	45.9334	2.2e-16	42	64	0
Clostridium_thermocellum_ATCC_27405	Bacteria	3.8	31.882	42.9347	45.5483	2.2e-16	7	67	0.002
Sulfurihydrogenibium_YO3AOP1	Bacteria	1.8	31.9919	44.0244	48.5515	2.2e-16	13	61	0
Cytophaga_hutchinsonii_ATCC_33406	Bacteria	4.4	32.0883	41.6724	46.1812	2.2e-16	20	71	0
Wolbachia_endosymbiont_of_Brugia_malayi_TRS	Bacteria	1.08	32.0973	49.2621	51.9214	1.25e-14	21	58	0
Prochlorococcus_marinus_CCMP1375	Bacteria	1.75	32.1236	46.7636	49.0413	1.14e-13	16	59	0
Bacillus_thuringiensis_konkukian	Bacteria	5.28	32.1303	38.9628	44.5081	2.2e-16	30	78	0
Bacillus_anthracis_Ames_0581	Bacteria	5.5	32.2548	38.8424	44.3311	2.2e-16	30	65	0
Wolbachia_pipientis	Bacteria	1.48	32.3363	48.0156	48.7598	0.001431	17	61	0
Helicobacter_pylori_26695	Bacteria	1.67	32.3436	41.8421	49.5585	2.2e-16	5	57	0.304
Bacillus_thuringiensis_Al_Hakam	Bacteria	5.36	32.3978	39.0001	44.9719	2.2e-16	28	79	0
Streptococcus_agalactiae_NEM316	Bacteria	2.2	32.4105	40.0953	46.8623	2.2e-16	45	61	0
Bacillus_cereus_ATCC_10987	Bacteria	5.43	32.4391	38.7333	44.9056	2.2e-16	31	71	0
Helicobacter_pylori_J99	Bacteria	1.6	32.4435	41.9295	49.6001	2.2e-16	4	57	0.554
Bacillus_anthracis_Ames	Bacteria	5.23	32.4535	38.8424	45.1674	2.2e-16	30	65	0
Bacillus_weihenstephanensis_KBAB4	Bacteria	5.91	32.522	38.7622	44.6874	2.2e-16	28	63	0
Streptococcus_agalactiae_A909	Bacteria	2.13	32.5544	39.7228	46.5275	2.2e-16	45	65	0
Acinetobacter_sp_ADP1	Bacteria	3.6	32.5661	39.9093	44.7501	2.2e-16	42	76	0
Bacillus_cereus_ATCC14579	Bacteria	5.42	32.6154	38.9944	44.1638	2.2e-16	31	98	0
Caldicellulosiruptor_saccharolyticus_DSM_8903	Bacteria	3	32.7356	43.3686	47.5144	2.2e-16	11	61	0
Helicobacter_acinonychis_Sheeba	Bacteria	1.6	32.7762	42.5913	49.8092	2.2e-16	1	57	0.985
Thermosipho_melanesiensis_BI429	Bacteria	1.9	32.8245	47.8575	49.5935	3.03e-07	11	59	0
Acinetobacter_baumannii_AYE	Bacteria	3.99	32.9189	38.4037	44.5868	2.2e-16	37	74	0
Cyanothece_ATCC_51142	Bacteria	5.43	32.9218	39.9131	45.1097	2.2e-16	7	65	0
Fervidobacterium_nodosum_Rt17-B1	Bacteria	1.9	32.9305	42.7597	48.506	2.2e-16	21	59	0
Streptococcus_mutans	Bacteria	2.03	32.992	40.4696	47.2433	2.2e-16	38	54	0
Streptococcus_agalactiae_2603	Bacteria	2.2	33.0023	40.109	47.2399	2.2e-16	46	69	0
Bartonella_bacilliformis_KC583	Bacteria	1.4	33.061	42.2672	46.4616	2.2e-16	44	81	0
Elusimicrobium_minutum_Pei191	Bacteria	1.6	33.0906	40.8653	49.4567	2.2e-16	18	58	0
Listeria_welshimeri_serovar_6b_SLCC5334	Bacteria	2.8	33.1104	41.002	46.4312	2.2e-16	32	69	0
Haemophilus_somnus_129PT	Bacteria	2.01	33.1183	40.3245	45.7663	2.2e-16	38	69	0
Leuconostoc_mesenteroides_ATCC_8293	Bacteria	2.04	33.1224	40.6553	46.6841	2.2e-16	44	63	0
Hydrogenobaculum_Y04AAS1	Bacteria	1.6	33.1891	47.1696	50.8709	2.2e-16	16	58	0
Pediococcus_pentosaceus_ATCC_25745	Bacteria	1.8	33.2891	41.4319	46.8722	2.2e-16	42	65	0
Haemophilus_somnus_2336	Bacteria	2.3	33.3115	40.1134	45.509	2.2e-16	35	63	0
Oenococcus_oeni_PSU-1	Bacteria	1.8	33.323	45.6193	48.5146	2.2e-16	33	60	0
Lactobacillus_gasseri_ATCC_33323	Bacteria	1.9	33.3355	41.4124	47.4698	2.2e-16	34	62	0
Thermoanaerobacter_X514	Bacteria	2.5	33.4091	45.3194	47.7266	5.95e-13	6	62	0.042
Oceanobacillus_iheyensis	Bacteria	3.63	33.4111	43.6523	45.8687	1.27e-14	36	67	0
Legionella_pneumophila_Philadelphia_1	Bacteria	3.4	33.4364	45.6832	47.3699	2.08e-09	17	66	0
Petrotoga_mobilis_SJ95	Bacteria	2.2	33.4422	47.0137	48.494	1.02e-08	11	58	0
Bartonella_henselae_Houston-1	Bacteria	1.93	33.4519	41.1368	46.5417	2.2e-16	27	63	0
Chlamydophila_felis_Fe_C-56	Bacteria	1.21	33.5029	46.8925	49.3404	1.71e-11	21	58	0
Thermoanaerobacter_pseudethanolicus_ATCC_33223	Bacteria	2.4	33.5412	45.6761	47.4994	1.29e-08	7	62	0.02
Legionella_pneumophila_Paris	Bacteria	3.64	33.5881	45.5874	47.422	2.71e-12	16	62	0
Treponema_denticola_ATCC_35405	Bacteria	2.8	33.5908	43.2908	47.8684	2.2e-16	18	65	0
Colwellia_psychrerythraea_34H	Bacteria	5.37	33.5916	38.6925	45.4622	2.2e-16	34	75	0
Prochlorococcus_marinus_MIT_9211	Bacteria	1.7	33.6606	47.2323	48.5403	1.48e-05	11	61	0
Bartonella_tribocorum_CIP_105476	Bacteria	2.62	33.6758	40.4183	45.9411	2.2e-16	26	67	0
Alkaliphilus_metalliredigens_QYMF	Bacteria	4.9	33.7155	44.611	45.769	6.57e-06	10	67	0
Psychrobacter_cryohalolentis_K5	Bacteria	3.1	33.7239	40.6273	44.485	2.2e-16	27	64	0
Enterococcus_faecalis_V583	Bacteria	3.36	33.7491	39.8985	45.1797	2.2e-16	37	69	0
Legionella_pneumophila_Lens	Bacteria	3.41	33.7644	45.4998	47.3459	1.11e-11	17	62	0
Bacillus_cereus_cytotoxis_NVH_391-98	Bacteria	4.11	33.7819	39.1377	45.0946	2.2e-16	38	61	0
Chlamydophila_pneumoniae_J138	Bacteria	1.2	33.8388	46.8678	49.411	1.24e-12	22	57	0
Mycoplasma_genitalium	Bacteria	0.58	33.8548	52.5045	55.498	6.47e-10	20	56	0.001
Streptococcus_gordonii_Challis_substr_CH1	Bacteria	2.2	33.9115	40.4233	46.7632	2.2e-16	46	66	0
Listeria_innocua	Bacteria	3.09	34.026	40.3893	46.407	2.2e-16	30	60	0
Listeria_monocytogenes	Bacteria	2.94	34.0434	40.8649	46.7868	2.2e-16	30	60	0
Vibrio_fischeri_ES114	Bacteria	4.25	34.0477	35.9459	45.2342	2.2e-16	24	76	0
Helicobacter_pylori_Shi470	Bacteria	1.6	34.0829	42.1976	49.8785	2.2e-16	6	57	0.183
Chlamydophila_pneumoniae_TW_183	Bacteria	1.23	34.1065	46.8538	49.5738	5.07e-13	22	58	0
Chlamydophila_caviae	Bacteria	1.18	34.1316	47.2829	49.3458	6e-10	23	57	0
Streptococcus_pneumoniae_CGSP14	Bacteria	2.2	34.1389	40.0118	47.3799	2.2e-16	43	66	0
Haemophilus_influenzae_86_028NP	Bacteria	1.9	34.1595	37.4091	45.8868	2.2e-16	36	67	0
Lysinibacillus_sphaericus_C3_41	Bacteria	4.78	34.1853	40.196	45.0403	2.2e-16	35	68	0
Streptococcus_pneumoniae_G54	Bacteria	2.1	34.1939	38.9951	47.3058	2.2e-16	44	69	0
Bacteroides_thetaiotaomicron_VPI-5482	Bacteria	6.33	34.2707	40.7204	45.3001	2.2e-16	18	67	0
Legionella_pneumophila_Corby	Bacteria	3.6	34.3095	45.5671	46.7468	8.59e-08	14	66	0
Actinobacillus_pleuropneumoniae_serovar_7_AP76	Bacteria	2.31	34.3251	34.7907	45.2506	2.2e-16	27	74	0
Streptococcus_pneumoniae_R6	Bacteria	2.04	34.3995	39.7436	47.1589	2.2e-16	46	67	0
Listeria_monocytogenes_4b_F2365	Bacteria	2.91	34.4018	40.8253	46.7052	2.2e-16	30	69	0
Wolbachia_endosymbiont_of_Drosophila_melanogaster	Bacteria	1.27	34.4253	48.24	50.0638	8.25e-10	24	63	0
Haemophilus_influenzae	Bacteria	1.8	34.4495	37.3302	45.4657	2.2e-16	37	66	0
Streptococcus_pyogenes_MGAS6180	Bacteria	1.9	34.5943	40.9003	47.4545	2.2e-16	46	69	0
Pseudoalteromonas_haloplanktis_TAC125	Bacteria	3.84	34.6087	39.1481	45.9818	2.2e-16	25	77	0
Bartonella_quintana_Toulouse	Bacteria	1.58	34.6392	42.3174	47.0185	2.2e-16	36	63	0
Leuconostoc_citreum_KM20	Bacteria	1.9	34.6463	40.3932	46.8594	2.2e-16	46	59	0
Streptococcus_pyogenes_MGAS10750	Bacteria	1.94	34.7118	40.378	47.6737	2.2e-16	45	72	0
Chlamydophila_pneumoniae_CWL029	Bacteria	1.2	34.719	46.7658	49.3148	8.32e-13	22	57	0
Streptococcus_pyogenes_MGAS10394	Bacteria	1.9	34.7194	40.0165	47.0691	2.2e-16	46	69	0
Streptococcus_pyogenes_MGAS10270	Bacteria	1.9	34.7297	40.7735	47.4128	2.2e-16	45	69	0
Streptococcus_pyogenes_MGAS5005	Bacteria	1.84	34.7306	40.369	47.3605	2.2e-16	46	69	0
Mycoplasma_pneumoniae	Bacteria	0.82	34.734	47.1331	51.3701	2.2e-16	23	58	0
Actinobacillus_pleuropneumoniae_L20	Bacteria	2.3	34.7779	34.7768	44.5899	2.2e-16	28	69	0
Chlamydophila_pneumoniae_AR39	Bacteria	1.23	34.8166	47.0874	49.9419	2.96e-14	23	59	0
Streptococcus_thermophilus_CNRZ1066	Bacteria	1.8	34.837	37.9978	47.1099	2.2e-16	41	67	0
Streptococcus_thermophilus_LMG_18311	Bacteria	1.8	34.8501	38.1132	46.9968	2.2e-16	41	68	0
Streptococcus_pyogenes_MGAS315	Bacteria	1.9	34.874	40.3028	47.3313	2.2e-16	46	65	0
Streptococcus_pyogenes_MGAS9429	Bacteria	1.84	34.8814	40.6981	47.7616	2.2e-16	45	69	0
Streptococcus_pneumoniae_D39	Bacteria	2	34.9016	39.1517	47.518	2.2e-16	46	68	0
Bacteroides_fragilis_YCH46	Bacteria	5.31	34.9213	41.5358	46.2015	2.2e-16	22	66	0
Streptococcus_pneumoniae_Hungary19A_6	Bacteria	2.2	34.9358	38.9763	47.1678	2.2e-16	44	64	0
Streptococcus_sanguinis_SK36	Bacteria	2.4	34.9702	40.9556	46.2118	2.2e-16	47	65	0
Streptococcus_pyogenes_SSI-1	Bacteria	1.9	34.976	40.2886	47.3624	2.2e-16	45	61	0
Streptococcus_pyogenes_MGAS8232	Bacteria	1.9	35.0247	39.8647	47.1177	2.2e-16	45	59	0
Bacteroides_vulgatus_ATCC_8482	Bacteria	5.2	35.0687	41.1602	45.9485	2.2e-16	20	64	0
Mannheimia_succiniciproducens_MBEL55E	Bacteria	2.3	35.0944	36.8382	46.1424	2.2e-16	31	60	0
Streptococcus_pyogenes_MGAS2096	Bacteria	1.86	35.1857	40.7575	47.8293	2.2e-16	45	72	0
Pasteurella_multocida	Bacteria	2.26	35.1956	37.8325	45.7767	2.2e-16	34	63	0
Streptococcus_pyogenes_M1_GAS	Bacteria	1.9	35.1976	40.4726	46.7595	2.2e-16	45	59	0
Lactobacillus_reuteri_F275_JGI		0	35.2205	39.9328	45.8612	2.2e-16	43	65	0
Campylobacter_concisus_13826	Bacteria	2.15	35.2307	40.5947	47.618	2.2e-16	8	77	0.038
Acinetobacter_baumannii_ATCC_17978	Bacteria	4.02	35.2483	36.5975	44.5861	2.2e-16	38	77	0
Lactobacillus_helveticus_DPC_4571	Bacteria	2.1	35.2944	37.1937	47.5781	2.2e-16	31	66	0
Psychrobacter_arcticum_273-4	Bacteria	2.65	35.3627	41.0067	45.6318	2.2e-16	28	70	0
Streptococcus_pneumoniae_TIGR4	Bacteria	2.2	35.374	39.3158	47.0775	2.2e-16	46	68	0
Streptococcus_pyogenes_Manfredo	Bacteria	1.8	35.3982	40.3254	46.9505	2.2e-16	47	64	0
Chlamydophila_abortus_S26_3	Bacteria	1.14	35.422	47.6366	49.9948	6.38e-13	19	58	0
Lactobacillus_reuteri_F275_Kitasato	Bacteria	2	35.4713	39.7221	46.3482	2.2e-16	43	63	0
Haemophilus_ducreyi_35000HP	Bacteria	1.7	35.4946	39.5049	45.8756	2.2e-16	40	67	0
Thiomicrospira_crunogena_XCL-2	Bacteria	2.4	35.5086	41.6236	47.1492	2.2e-16	24	66	0
Haemophilus_influenzae_PittEE	Bacteria	1.8	35.5216	37.1387	46.0222	2.2e-16	32	75	0
Acinetobacter_baumannii_SDF	Bacteria	3.45	35.677	38.3971	45.4958	2.2e-16	37	69	0
Psychromonas_ingrahamii_37	Bacteria	4.6	35.7043	38.9215	45.349	2.2e-16	39	72	0
Actinobacillus_pleuropneumoniae_serovar_3_JL03	Bacteria	2.2	35.7868	34.7688	44.908	2.2e-16	25	66	0
Bacteroides_fragilis_NCTC_9434	Bacteria	5.24	35.8276	41.4856	45.6991	2.2e-16	21	65	0
Thermoanaerobacter_tengcongensis	Bacteria	2.69	35.868	45.2463	47.3312	1.91e-11	7	63	0.007
Sulfurovum_NBC37-1	Bacteria	2.6	36.0174	43.1566	46.3088	6.96e-16	28	64	0
Streptococcus_thermophilus_LMD-9	Bacteria	1.91	36.0362	37.7466	46.7664	2.2e-16	40	69	0
Haemophilus_influenzae_PittGG	Bacteria	1.9	36.1904	37.2981	45.8158	2.2e-16	33	69	0
Streptococcus_suis_05ZYH33	Bacteria	2.1	36.2491	39.7669	47.1468	2.2e-16	43	63	0
Streptococcus_suis_98HAH33	Bacteria	2.1	36.3354	39.8817	47.1488	2.2e-16	43	60	0
Nostoc_sp	Bacteria	7.21	36.4413	41.5148	45.0372	2.2e-16	14	65	0
Anabaena_variabilis_ATCC_29413	Bacteria	7.07	36.4487	40.8939	44.7497	2.2e-16	11	71	0
Parabacteroides_distasonis_ATCC_8503	Bacteria	4.8	36.7297	42.7542	46.1354	2.2e-16	13	63	0
Shewanella_frigidimarina_NCIMB_400	Bacteria	4.85	36.7588	38.5806	45.072	2.2e-16	31	69	0
Lactobacillus_sakei_23K	Bacteria	1.9	36.9574	39.2064	46.3635	2.2e-16	37	61	0
Photorhabdus_luminescens	Bacteria	5.69	37.1027	39.0324	44.9485	2.2e-16	40	67	0
Chlamydia_muridarum	Bacteria	1.08	37.1662	47.773	49.9537	6e-10	21	57	0
Nostoc_punctiforme_PCC_73102	Bacteria	9.01	37.2007	40.3288	43.8686	2.2e-16	6	63	0
Psychrobacter_PRwf-1	Bacteria	3.02	37.2598	39.9027	45.8605	2.2e-16	33	63	0
Desulfotomaculum_reducens_MI-1	Bacteria	3.6	37.2737	42.4058	46.5403	2.2e-16	22	66	0
Leptospira_borgpetersenii_serovar_Hardjo-bovis_L550	Bacteria	3.92	37.3845	42.8519	47.904	2.2e-16	19	90	0
Marinomonas_MWYL1	Bacteria	5.1	37.41	39.1251	44.7342	2.2e-16	29	69	0
Nitratiruptor_SB155-2	Bacteria	1.9	37.4346	47.4158	49.5697	2.21e-09	15	61	0
Leptospira_borgpetersenii_serovar_Hardjo-bovis_JB197	Bacteria	3.9	37.5276	42.8646	47.2354	2.2e-16	14	63	0
Actinobacillus_succinogenes_130Z	Bacteria	2.3	37.5954	37.1713	45.6284	2.2e-16	26	65	0
Photobacterium_profundum_SS9	Bacteria	6.38	37.627	37.7353	44.9502	2.2e-16	27	75	0
Thermotoga_lettingae_TMO	Bacteria	2.1	37.6881	47.7198	50.1856	3.55e-13	13	59	0
Leptospira_biflexa_serovar_Patoc__Patoc_1__Ames_	Bacteria	3.95	37.7861	44.3529	47.7498	2.2e-16	9	59	0
Bacillus_pumilus_SAFR-032	Bacteria	3.7	37.8266	42.4803	46.4065	2.2e-16	34	72	0
Leptospira_biflexa_serovar_Patoc__Patoc_1__Paris_	Bacteria	3.95	37.9629	44.4102	47.8427	2.2e-16	11	65	0
Chloroherpeton_thalassium_ATCC_35110	Bacteria	3.3	37.9827	40.5275	47.2833	2.2e-16	3	60	0.378
Shewanella_woodyi_ATCC_51908	Bacteria	5.9	38.0596	40.7889	46.2777	2.2e-16	36	68	0
Chlamydia_trachomatis	Bacteria	1.04	38.1339	47.3241	49.8177	3.08e-11	21	60	0
Chlamydia_trachomatis_A_HAR-13	Bacteria	1.01	38.1366	47.1097	49.6562	7.04e-11	19	60	0
Streptococcus_equi_zooepidemicus_MGCS10565	Bacteria	2	38.2128	42.0653	48.1488	2.2e-16	47	68	0
Bacillus_subtilis	Bacteria	4.2	38.4	41.7776	45.867	2.2e-16	37	62	0
Chlorobium_chlorochromatii_CaD3	Bacteria	2.6	38.4013	40.2359	46.9272	2.2e-16	11	61	0.001
Carboxydothermus_hydrogenoformans_Z-2901	Bacteria	2.4	38.5044	42.9176	47.8978	2.2e-16	12	69	0
Chlamydia_trachomatis_L2b_UCH_1_proctitis	Bacteria	1	38.5874	47.0686	50.2577	8.66e-14	22	60	0
Chlamydia_trachomatis_434_Bu	Bacteria	1	38.5932	47.0657	49.8469	3.01e-12	22	60	0
Dichelobacter_nodosus_VCS1703A	Bacteria	1.4	38.7336	38.4396	46.6372	2.2e-16	8	65	0.121
Neorickettsia_sennetsu_Miyayama	Bacteria	0.86	38.7811	50.7057	50.915	0.1121	24	59	0
Zymomonas_mobilis_ZM4	Bacteria	2.06	38.8135	40.0712	46.2967	2.2e-16	26	57	0
Lactobacillus_plantarum	Bacteria	3.34	38.9391	40.6392	44.6589	2.2e-16	38	70	0
Shewanella_halifaxensis_HAW_EB4	Bacteria	5.2	39.0357	39.5749	45.9807	2.2e-16	34	72	0
Vibrio_parahaemolyticus	Bacteria	5.17	39.3037	35.4723	45.6275	2.2e-16	32	77	0
Shewanella_pealeana_ATCC_700345	Bacteria	5.2	39.3377	39.954	45.53	2.2e-16	34	68	0
Bacillus_licheniformis_DSM_13	Bacteria	4.2	39.4004	41.234	46.5038	2.2e-16	33	63	0
Shewanella_putrefaciens_CN-32	Bacteria	4.7	39.4269	39.4063	45.7642	2.2e-16	34	71	0
Dehalococcoides_CBDB1	Bacteria	1.4	39.4419	42.9041	49.0487	2.2e-16	15	62	0
Pseudoalteromonas_atlantica_T6c	Bacteria	5.19	39.4683	41.1103	45.7725	2.2e-16	34	68	0
Shewanella_W3-18-1	Bacteria	4.7	39.5986	39.3207	45.8467	2.2e-16	33	70	0
Polynucleobacter_QLW-P1DMWA-1	Bacteria	2.2	39.6149	43.6755	48.3407	2.2e-16	30	64	0
Anaplasma_phagocytophilum_HZ	Bacteria	1.47	39.6427	48.6318	50.1466	0.000129	24	63	0
Campylobacter_curvus_525_92	Bacteria	2	39.721	43.9632	48.392	2.2e-16	7	68	0.066
Shewanella_denitrificans_OS217	Bacteria	4.55	39.8312	40.0553	45.9715	2.2e-16	35	66	0
Bacillus_halodurans	Bacteria	4.2	39.8338	43.4157	45.6228	6.5e-13	38	64	0
Microcystis_aeruginosa_NIES_843	Bacteria	5.8	39.9207	39.0147	44.8547	2.2e-16	6	65	0
Bacillus_licheniformis_ATCC_14580		0	39.9782	41.2767	46.4121	2.2e-16	32	67	0
Shewanella_sediminis_HAW-EB3	Bacteria	5.5	39.9893	41.1443	45.9573	2.2e-16	38	71	0
Bacillus_amyloliquefaciens_FZB42	Bacteria	3.9	40.0281	40.7252	46.4002	2.2e-16	30	62	0
Alteromonas_macleodii__Deep_ecotype_	Bacteria	4.4	40.1355	39.8537	46.7208	2.2e-16	36	78	0
Vibrio_vulnificus_CMCP6	Bacteria	5.1	40.1364	37.7852	45.9583	2.2e-16	38	83	0
Vibrio_harveyi_ATCC_BAA-1116	Bacteria	6.09	40.3578	35.0879	45.5647	2.2e-16	22	69	0
Dehalococcoides_BAV1	Bacteria	1.3	40.3864	43.0615	50.1831	2.2e-16	14	63	0
Coxiella_burnetii_RSA_331	Bacteria	2.04	40.5019	44.1248	47.1399	2.46e-16	13	68	0
Shewanella_baltica_OS195	Bacteria	5.5	40.5109	38.5611	45.1699	2.2e-16	29	72	0
Aquifex_aeolicus	Bacteria	1.59	40.5444	44.2963	48.2218	2.2e-16	14	62	0
Shewanella_baltica_OS185	Bacteria	5.28	40.639	38.4493	45.9431	2.2e-16	29	71	0
Syntrophomonas_wolfei_Goettingen	Bacteria	2.94	40.8505	41.8732	47.22	2.2e-16	11	66	0
Shewanella_baltica_OS155	Bacteria	5.32	40.8989	38.6346	45.1765	2.2e-16	30	70	0
Vibrio_vulnificus_YJ016	Bacteria	5.26	40.9055	37.8542	46.0947	2.2e-16	36	74	0
Wolinella_succinogenes	Bacteria	2.1	40.9161	43.6266	48.5411	2.2e-16	10	58	0
Desulfitobacterium_hafniense_Y51	Bacteria	5.73	40.9712	41.5822	45.6527	2.2e-16	3	57	0.1
Bacillus_clausii_KSM-K16	Bacteria	4.3	41.0239	41.0382	45.7641	2.2e-16	27	75	0
Coxiella_burnetii	Bacteria	2.03	41.0666	43.9963	47.5288	2.2e-16	12	66	0
Yersinia_pseudotuberculosis_IP_31758	Bacteria	4.91	41.1069	38.4194	45.6361	2.2e-16	37	70	0
Yersinia_pseudotuberculosis_PB1_	Bacteria	4.77	41.1098	38.6134	45.0323	2.2e-16	38	70	0
Coxiella_burnetii_Dugway_7E9-12	Bacteria	2.25	41.1406	44.2126	46.741	8.98e-14	13	68	0
Saccharophagus_degradans_2-40	Bacteria	5.1	41.1677	39.1847	45.2986	2.2e-16	17	112	0
Lactobacillus_brevis_ATCC_367	Bacteria	2.35	41.1713	40.9482	45.8337	2.2e-16	36	64	0
Acaryochloris_marina_MBIC11017	Bacteria	8.36	41.2275	42.7754	45.5477	2.2e-16	4	68	0.011
Yersinia_pseudotuberculosis_YPIII	Bacteria	4.7	41.228	38.6925	45.308	2.2e-16	38	69	0
Shewanella_oneidensis	Bacteria	5.16	41.2374	38.0865	45.6669	2.2e-16	29	73	0
Yersinia_pestis_Antiqua	Bacteria	4.88	41.2402	38.4936	45.146	2.2e-16	36	67	0
Yersinia_pestis_Nepal516	Bacteria	4.61	41.3442	38.4622	45.3035	2.2e-16	37	68	0
Shewanella_MR-4	Bacteria	4.71	41.3803	37.9057	45.836	2.2e-16	29	77	0
Shewanella_MR-7	Bacteria	4.8	41.4015	38.083	45.9983	2.2e-16	28	79	0
Yersinia_pseudotuberculosis_IP32953	Bacteria	4.8	41.4168	38.6875	45.3303	2.2e-16	38	67	0
Shewanella_ANA-3	Bacteria	5.28	41.5917	37.8957	46.3738	2.2e-16	31	78	0
Idiomarina_loihiensis_L2TR	Bacteria	2.84	41.6096	41.396	47.0868	2.2e-16	27	64	0
Yersinia_enterocolitica_8081	Bacteria	4.67	41.6204	37.8809	45.5405	2.2e-16	30	69	0
Synechococcus_PCC_7002	Bacteria	3.4	41.6753	40.4253	46.3573	2.2e-16	16	65	0
Desulfotalea_psychrophila_LSv54	Bacteria	3.64	41.7157	41.3154	46.4786	2.2e-16	17	66	0
Yersinia_pestis_Pestoides_F	Bacteria	4.71	41.7609	38.3125	45.7466	2.2e-16	38	66	0
Exiguobacterium_sibiricum_255_15	Bacteria	3.01	41.8207	38.2107	45.9531	2.2e-16	31	60	0
Synechocystis_PCC6803	Bacteria	3.94	41.9268	41.2793	46.9313	2.2e-16	10	64	0
Methylacidiphilum_infernorum_V4	Bacteria	2.3	42.0319	45.7383	49.4298	2.2e-16	3	59	0.494
Porphyromonas_gingivalis_ATCC_33277	Bacteria	2.4	42.0432	45.6204	48.7636	2.2e-16	21	65	0
Dehalococcoides_ethenogenes_195	Bacteria	1.47	42.0945	42.1708	49.0893	2.2e-16	9	62	0.013
Thermotoga_petrophila_RKU-1	Bacteria	1.8	42.2239	45.0319	49.3047	2.2e-16	12	59	0
Yersinia_pestis_KIM	Bacteria	4.7	42.3601	38.6168	45.7548	2.2e-16	36	67	0
Yersinia_pestis_biovar_Mediaevails	Bacteria	4.81	42.4144	39.0727	45.6818	2.2e-16	37	67	0
Thermotoga_RQ2	Bacteria	1.9	42.4157	44.5906	48.5547	2.2e-16	9	57	0.002
Vibrio_cholerae_O395	Bacteria	4.1	42.4308	38.6896	46.4831	2.2e-16	40	74	0
Yersinia_pestis_CO92	Bacteria	4.88	42.5096	38.4722	45.2843	2.2e-16	37	67	0
Lactobacillus_casei	Bacteria	3.1	42.5733	41.4068	46.8195	2.2e-16	33	67	0
Escherichia_coli_O157H7_EDL933	Bacteria	5.59	42.7789	35.0894	44.954	2.2e-16	29	69	0
Thermotoga_maritima	Bacteria	1.86	42.9685	44.7163	49.4887	2.2e-16	8	58	0.009
Pelodictyon_phaeoclathratiforme_BU_1	Bacteria	3	43.1268	44.1293	47.2368	2.2e-16	4	58	0.154
Escherichia_coli_536	Bacteria	4.9	43.163	35.0956	45.2392	2.2e-16	31	72	0
Escherichia_coli_APEC_O1	Bacteria	5.51	43.2133	35.0242	44.9704	2.2e-16	25	51	0
Escherichia_coli_UTI89	Bacteria	5.21	43.2163	35.8953	45.893	2.2e-16	32	69	0
Prochlorococcus_marinus_MIT_9303	Bacteria	2.7	43.275	45.5717	48.4899	2.2e-16	6	65	0.017
Syntrophus_aciditrophicus_SB	Bacteria	3.2	43.2921	43.8333	47.3199	2.2e-16	0	66	1
Porphyromonas_gingivalis_W83	Bacteria	2.34	43.3011	45.4299	48.1259	1.36e-15	22	62	0
Lactobacillus_casei_ATCC_334	Bacteria	2.93	43.3134	41.3657	46.5021	2.2e-16	32	63	0
Nitrosomonas_eutropha_C71	Bacteria	2.82	43.3409	43.478	47.1576	2.2e-16	3	63	0.464
Vibrio_cholerae	Bacteria	4.03	43.3508	38.9316	47.102	2.2e-16	41	75	0
Erwinia_carotovora_atroseptica_SCRI1043	Bacteria	5.06	43.4047	37.5768	45.4386	2.2e-16	30	74	0
Escherichia_coli_C_ATCC_8739	Bacteria	4.7	43.4152	35.1033	44.4682	2.2e-16	29	69	0
Escherichia_coli_W3110	Bacteria	4.65	43.4344	35.1999	45.5636	2.2e-16	28	69	0
Escherichia_coli_SMS_3_5	Bacteria	5.25	43.4454	35.3399	45.4298	2.2e-16	30	81	0
Escherichia_coli_SECEC_SMS_3_5		0	43.4454	35.3399	45.2012	2.2e-16	30	81	0
Yersinia_pestis_Angola	Bacteria	4.68	43.4571	38.4023	45.5757	2.2e-16	37	64	0
Lactobacillus_delbrueckii_bulgaricus_ATCC_BAA-365	Bacteria	1.9	43.6185	35.7058	48.2535	2.2e-16	39	60	0
Escherichia_coli_O157H7	Bacteria	5.6	43.7231	35.1236	46.0709	2.2e-16	29	69	0
Escherichia_coli_K12_substr__MG1655	Bacteria	4.6	43.7647	35.2084	45.6692	2.2e-16	28	68	0
Escherichia_coli_CFT073	Bacteria	5.2	43.7835	35.87	45.8252	2.2e-16	31	65	0
Escherichia_coli_HS	Bacteria	4.6	43.8269	35.2034	45.4303	2.2e-16	30	68	0
Shewanella_loihica_PV-4	Bacteria	4.6	43.8689	38.743	45.4325	2.2e-16	28	68	0
Chlorobium_phaeobacteroides_DSM_266	Bacteria	3.1	43.912	42.3033	46.3792	2.2e-16	14	65	0
Escherichia_coli_E24377A	Bacteria	5.27	43.9985	35.2023	45.3466	2.2e-16	28	66	0
Pelotomaculum_thermopropionicum_SI	Bacteria	3	44.0082	40.8648	46.4236	2.2e-16	9	60	0
Geobacillus_thermodenitrificans_NG80-2	Bacteria	3.6	44.1627	39.3031	45.9245	2.2e-16	23	69	0
Prochlorococcus_marinus_MIT9313	Bacteria	2.41	44.1943	45.7315	48.1464	3.27e-15	13	66	0
Polynucleobacter_necessarius_STIR1	Bacteria	1.6	44.2957	44.1363	50.2363	2.2e-16	29	65	0
Salmonella_enterica_arizonae_serovar_62_z4_z23__	Bacteria	4.6	44.4055	37.0102	45.6201	2.2e-16	28	57	0
Enterobacter_638	Bacteria	4.66	44.5367	36.1498	45.8837	2.2e-16	27	70	0
Lactobacillus_delbrueckii_bulgaricus	Bacteria	1.86	44.5478	35.8417	48.0229	2.2e-16	39	61	0
Chlorobium_phaeobacteroides_BS1	Bacteria	2.7	44.7139	44.3526	46.7856	2.2e-16	7	65	0.012
Prosthecochloris_aestuarii_DSM_271	Bacteria	2.57	44.8574	43.7285	46.8079	2.2e-16	12	63	0
Neisseria_gonorrhoeae_NCCP11945	Bacteria	2.2	44.8813	37.6421	47.1789	2.2e-16	24	54	0
Salmonella_typhimurium_LT2	Bacteria	4.99	44.992	35.8782	45.5521	2.2e-16	29	69	0
Escherichia_coli_K_12_substr__DH10B	Bacteria	4.7	44.9962	35.2255	45.7033	2.2e-16	28	68	0
Lactobacillus_fermentum_IFO_3956	Bacteria	2.1	45.0411	38.9824	48.2833	2.2e-16	30	61	0
Nitrosococcus_oceani_ATCC_19707	Bacteria	3.54	45.0739	44.6058	46.8715	5.57e-14	5	65	0.071
Salmonella_enterica_serovar_Paratyphi_B_SPB7	Bacteria	4.9	45.1076	37.005	46.3765	2.2e-16	23	55	0
Citrobacter_koseri_ATCC_BAA-895	Bacteria	4.71	45.3737	35.6059	45.978	2.2e-16	26	54	0
Shigella_sonnei_Ss046	Bacteria	5.03	45.4803	35.1206	45.596	2.2e-16	29	67	0
Synechococcus_CC9311	Bacteria	2.61	45.6038	46.4709	49.1713	2.2e-16	10	62	0
Cellvibrio_japonicus_Ueda107	Bacteria	4.6	45.6061	39.0133	46.487	2.2e-16	27	71	0
Neisseria_meningitidis_FAM18	Bacteria	2.2	45.6196	36.5687	47.5463	2.2e-16	25	66	0
Bdellovibrio_bacteriovorus	Bacteria	3.8	45.6308	38.3991	47.5863	2.2e-16	26	64	0
Neisseria_meningitidis_MC58	Bacteria	2.3	45.6804	36.8093	47.0789	2.2e-16	26	66	0
Neisseria_meningitidis_Z2491	Bacteria	2.2	45.687	36.5767	46.7974	2.2e-16	23	66	0
Tropheryma_whipplei_Twist	Bacteria	0.93	45.7163	49.9583	51.5342	1.11e-06	17	59	0
Nitrosomonas_europaea	Bacteria	2.81	45.7543	42.3031	48.1101	2.2e-16	0	68	1
Neisseria_meningitidis_053442	Bacteria	2.2	45.7737	36.4824	47.1905	2.2e-16	29	68	0
Salmonella_enterica_serovar_Newport_SL254	Bacteria	4.98	45.7794	36.3446	45.2947	2.2e-16	28	79	0
Salmonella_enterica_serovar_Heidelberg_SL476	Bacteria	4.99	45.8543	36.228	45.8427	2.2e-16	30	79	0
Salmonella_enterica_serovar_Schwarzengrund_CVM19633	Bacteria	4.81	45.8756	36.4179	45.6455	2.2e-16	30	79	0
Tropheryma_whipplei_TW08_27	Bacteria	0.93	45.8777	49.0063	50.5859	4.19e-06	16	56	0
Serratia_proteamaculans_568	Bacteria	5.45	46.0624	35.7127	45.6678	2.2e-16	20	67	0
Xylella_fastidiosa_M23	Bacteria	2.54	46.1221	43.4	45.9438	5.18e-11	16	64	0
Salmonella_typhi_Ty2	Bacteria	4.8	46.1328	35.8831	45.517	2.2e-16	31	69	0
Salmonella_typhi	Bacteria	5.13	46.1482	36.7168	46.1114	2.2e-16	29	68	0
Prosthecochloris_vibrioformis_DSM_265	Bacteria	2	46.1493	44.3303	46.932	6.44e-13	14	63	0
Shigella_flexneri_5_8401	Bacteria	4.6	46.1628	35.6449	45.59	2.2e-16	29	63	0
Shigella_flexneri_2a	Bacteria	4.82	46.2035	35.4406	45.007	2.2e-16	31	67	0
Salmonella_enterica_Paratypi_ATCC_9150	Bacteria	4.6	46.3809	35.9328	46.099	2.2e-16	29	70	0
Shigella_boydii_Sb227	Bacteria	4.63	46.4102	35.2994	45.8121	2.2e-16	30	68	0
Shigella_flexneri_2a_2457T	Bacteria	4.6	46.4446	35.3433	45.1105	2.2e-16	30	67	0
Chlorobaculum_parvum_NCIB_8327	Bacteria	2.3	46.4653	43.2018	47.3009	2.2e-16	9	57	0
Janthinobacterium_Marseille	Bacteria	4.1	46.5862	36.9482	46.7918	2.2e-16	22	68	0
Salmonella_enterica_Choleraesuis	Bacteria	4.99	46.625	36.247	45.7435	2.2e-16	28	66	0
Erwinia_tasmaniensis	Bacteria	4.08	46.7215	37.9986	45.7469	2.2e-16	31	80	0
Geobacter_uraniumreducens_Rf4	Bacteria	5.1	46.832	42.9193	45.9976	2.2e-16	5	68	0.015
Xylella_fastidiosa_Temecula1	Bacteria	2.52	46.843	42.9576	46.3568	4.68e-16	16	66	0
Xylella_fastidiosa	Bacteria	2.73	46.9126	43.2144	46.2054	1.1e-15	12	65	0
Hahella_chejuensis_KCTC_2396	Bacteria	7.22	46.9178	39.6475	46.0625	2.2e-16	12	94	0
Shewanella_amazonensis_SB2B	Bacteria	4.3	47.0898	37.2817	46.8399	2.2e-16	31	74	0
Shigella_dysenteriae	Bacteria	4.59	47.2149	35.4066	45.7515	2.2e-16	28	67	0
Herpetosiphon_aurantiacus_ATCC_23779	Bacteria	6.74	47.2443	35.2829	43.3617	2.2e-16	15	59	0
Herminiimonas_arsenicoxydans	Bacteria	3.4	47.3528	37.6827	47.2249	2.2e-16	15	66	0
Corynebacterium_glutamicum_ATCC_13032_Bielefeld		0	47.353	39.1333	46.8612	2.2e-16	31	66	0
Xylella_fastidiosa_M12	Bacteria	2.5	47.4746	44.1481	46.8994	1.07e-15	17	66	0
Synechococcus_CC9902	Bacteria	2.23	47.591	46.5373	49.0803	1.22e-14	13	59	0
Corynebacterium_glutamicum_ATCC_13032_Kitasato	Bacteria	3.3	47.6043	39.1545	46.3098	2.2e-16	31	60	0
Geobacter_lovleyi_SZ	Bacteria	3.98	47.7307	39.3055	47.3601	2.2e-16	10	67	0
Shigella_boydii_CDC_3083_94	Bacteria	4.86	47.848	35.47	45.4006	2.2e-16	29	80	0
Corynebacterium_glutamicum_R	Bacteria	3.35	47.9006	39.3946	47.1544	2.2e-16	29	57	0
Methylobacillus_flagellatus_KT	Bacteria	3	47.9015	42.4092	48.3182	2.2e-16	19	73	0
Candidatus_Desulfococcus_oleovorans_Hxd3	Bacteria	3.9	47.9615	37.4593	46.3242	2.2e-16	5	67	0.048
Neisseria_gonorrhoeae_FA_1090	Bacteria	2.15	48.0558	36.6818	47.0595	2.2e-16	24	62	0
Chlorobium_tepidum_TLS	Bacteria	2.15	48.1342	44.2906	47.6843	2.2e-16	11	64	0
Thermosynechococcus_elongatus	Bacteria	2.59	48.3315	43.0333	48.2837	2.2e-16	15	60	0
Enterobacter_sakazakii_ATCC_BAA-894	Bacteria	4.56	48.3697	34.9992	46.3147	2.2e-16	25	53	0
Moorella_thermoacetica_ATCC_39073	Bacteria	2.6	48.456	41.4625	47.3207	2.2e-16	7	64	0.015
Nitrosospira_multiformis_ATCC_25196	Bacteria	3.23	48.5107	44.1322	47.5606	2.2e-16	8	67	0.001
Pelobacter_carbinolicus	Bacteria	3.7	48.9772	41.0489	46.9025	2.2e-16	10	70	0
Akkermansia_muciniphila_ATCC_BAA_835	Bacteria	2.7	48.9845	39.7826	47.4261	2.2e-16	22	60	0
Corynebacterium_diphtheriae	Bacteria	2.49	49.1019	41.1367	47.2781	2.2e-16	43	60	0
Klebsiella_pneumoniae_MGH_78578	Bacteria	5.69	49.4235	34.6837	44.7579	2.2e-16	30	73	0
Anaplasma_marginale_St_Maries	Bacteria	1.2	49.5838	48.7864	50.8374	4.78e-11	25	59	0
Ochrobactrum_anthropi_ATCC_49188	Bacteria	5.22	49.6296	38.5084	45.489	2.2e-16	23	66	0
Magnetococcus_MC-1	Bacteria	4.7	49.9838	38.8797	45.9087	2.2e-16	9	69	0
Heliobacterium_modesticaldum_Ice1	Bacteria	3.1	50.3456	42.7294	47.4595	2.2e-16	18	62	0
Brucella_melitensis	Bacteria	3.29	50.4634	38.6347	46.8066	2.2e-16	27	74	0
Synechococcus_elongatus_PCC_7942	Bacteria	2.75	50.4836	43.7935	47.7396	2.2e-16	16	64	0
Pelodictyon_luteolum_DSM_273	Bacteria	2.36	50.495	45.1982	47.3402	2.31e-11	12	60	0
Synechococcus_elongatus_PCC_6301	Bacteria	2.7	50.7471	43.496	47.4882	2.2e-16	16	62	0
Geobacter_metallireducens_GS-15	Bacteria	4.01	50.7712	43.8765	46.2507	6.79e-15	5	72	0.043
Alcanivorax_borkumensis_SK2	Bacteria	3.1	51.0121	39.9081	46.9697	2.2e-16	22	73	0
Marinobacter_aquaeolei_VT8	Bacteria	4.75	51.1373	38.452	47.1514	2.2e-16	16	68	0
Beijerinckia_indica_ATCC_9039	Bacteria	4.45	51.2761	41.024	46.8004	2.2e-16	12	63	0
Brucella_abortus_S19	Bacteria	3.3	51.3631	38.3316	46.3707	2.2e-16	28	65	0
Synechococcus_sp_WH8102	Bacteria	2.43	51.6725	44.9245	49.3812	2.2e-16	14	63	0
Brucella_canis_ATCC_23365	Bacteria	3.3	51.8806	38.5684	46.2299	2.2e-16	28	68	0
Brucella_suis_1330	Bacteria	3.32	51.9851	38.6996	46.7014	2.2e-16	28	65	0
Dechloromonas_aromatica_RCB	Bacteria	4.5	52.0496	38.4507	47.0545	2.2e-16	16	73	0
Brucella_suis_ATCC_23445	Bacteria	3.3	52.1937	38.5568	47.3949	2.2e-16	28	65	0
Synechococcus_CC9605	Bacteria	2.51	52.37	44.0639	49.2353	2.2e-16	20	65	0
Aeromonas_salmonicida_A449	Bacteria	5.03	52.4071	37.5631	45.6675	2.2e-16	24	87	0
Pelobacter_propionicus_DSM_2379	Bacteria	4.23	52.4831	41.6181	47.437	2.2e-16	4	68	0.094
Granulobacter_bethesdensis_CGDNIH1	Bacteria	2.7	52.5817	40.7837	47.7553	2.2e-16	19	70	0
Brucella_abortus_9-941	Bacteria	3.29	52.6383	38.6387	46.8071	2.2e-16	28	65	0
Aeromonas_hydrophila_ATCC_7966	Bacteria	4.7	52.6962	36.682	45.9344	2.2e-16	19	87	0
Brucella_melitensis_biovar_Abortus	Bacteria	3.28	52.7435	38.4793	46.4044	2.2e-16	29	69	0
Pseudomonas_syringae_tomato_DC3000	Bacteria	6.54	52.8827	38.7374	46.7114	2.2e-16	17	80	0
Renibacterium_salmoninarum_ATCC_33209	Bacteria	3.2	52.8922	45.4988	48.3588	2.2e-16	37	67	0
Sodalis_glossinidius_morsitans	Bacteria	4.29	52.9255	38.7846	47.4398	2.2e-16	33	67	0
Rhodoferax_ferrireducens_T118	Bacteria	4.97	52.9541	40.094	47.2551	2.2e-16	6	67	0.006
Agrobacterium_tumefaciens_C58_Cereon	Bacteria	5.65	53.0135	38.8595	45.8962	2.2e-16	27	70	0
Brucella_ovis	Bacteria	3.3	53.0964	38.673	47.1155	2.2e-16	26	66	0
Polaromonas_naphthalenivorans_CJ2	Bacteria	5.35	53.1373	37.6314	45.7557	2.2e-16	10	68	0
Cyanobacteria_bacterium_Yellowstone_B-Prime	Bacteria	3.05	53.2155	41.7878	47.9768	2.2e-16	6	61	0.026
Bifidobacterium_adolescentis_ATCC_15703	Bacteria	2.1	53.3825	39.0425	48.4664	2.2e-16	20	62	0
Pseudomonas_fluorescens_PfO-1	Bacteria	6.4	53.4029	35.3653	46.3424	2.2e-16	12	75	0
Pseudomonas_syringae_phaseolicola_1448A	Bacteria	6.08	53.4201	38.6302	46.7637	2.2e-16	19	87	0
Pseudomonas_syringae_pv_B728a	Bacteria	6.09	53.5229	38.2028	46.8489	2.2e-16	17	69	0
Candidatus_Desulforudis_audaxviator_MP104C	Bacteria	2.3	53.684	44.8391	48.6924	2.2e-16	6	65	0.07
Pirellula_sp	Bacteria	7.1	53.8824	41.5564	47.4496	2.2e-16	15	74	0
Bifidobacterium_longum_DJO10A	Bacteria	2.41	53.9481	38.8618	48.137	2.2e-16	16	58	0
Acidobacteria_bacterium_Ellin345	Bacteria	5.7	53.9911	41.8484	46.9937	2.2e-16	16	68	0
Roseobacter_denitrificans_OCh_114	Bacteria	4.3	54.0305	41.6168	47.1505	2.2e-16	14	67	0
Corynebacterium_jeikeium_K411	Bacteria	2.48	54.0499	38.2279	47.9119	2.2e-16	26	60	0
Synechococcus_WH_7803	Bacteria	2.4	54.3091	44.312	49.9062	2.2e-16	10	60	0
Synechococcus_RCC307	Bacteria	2.2	54.3247	43.502	50.6017	2.2e-16	6	59	0.019
Treponema_pallidum	Bacteria	1.14	54.4427	49.0053	51.8685	3.89e-15	15	61	0.001
Treponema_pallidum_SS14	Bacteria	1.1	54.5061	49.0575	51.2448	7.53e-12	14	59	0.001
Gloeobacter_violaceus	Bacteria	4.66	54.5209	42.8598	46.8426	2.2e-16	9	61	0
Geobacter_sulfurreducens	Bacteria	3.81	54.6581	43.6561	46.7195	2.2e-16	6	73	0.014
Chloroflexus_aurantiacus_J_10_fl	Bacteria	5.3	54.9152	41.5692	46.5623	2.2e-16	12	64	0
Gluconobacter_oxydans_621H	Bacteria	2.92	54.9169	40.4065	47.6929	2.2e-16	30	67	0
Desulfovibrio_desulfuricans_G20	Bacteria	3.73	55.1121	37.8498	47.6699	2.2e-16	10	66	0
Cyanobacteria_bacterium_Yellowstone_A-Prime	Bacteria	2.93	55.1511	42.6621	48.8413	2.2e-16	6	62	0.023
Pseudomonas_putida_GB_1	Bacteria	6.1	55.1945	35.9435	46.4356	2.2e-16	15	69	0
Pseudomonas_putida_W619	Bacteria	5.8	55.2604	37.7252	46.317	2.2e-16	17	69	0
Rhizobium_leguminosarum_bv_viciae_3841	Bacteria	7.79	55.4825	38.4557	45.9982	2.2e-16	22	71	0
Mycobacterium_leprae	Bacteria	3.27	55.4992	47.1499	49.8588	1.01e-15	27	57	0
Bifidobacterium_longum	Bacteria	2.26	55.8272	39.1902	48.3225	2.2e-16	18	60	0
Pseudomonas_putida_KT2440	Bacteria	6.18	55.9102	36.9272	46.2481	2.2e-16	20	71	0
Pseudomonas_putida_F1	Bacteria	6	56.4029	36.7707	46.0368	2.2e-16	20	69	0
Rhizobium_etli_CFN_42	Bacteria	6.53	56.4178	39.2097	45.9861	2.2e-16	27	71	0
Rhizobium_etli_CIAT_652	Bacteria	6.44	56.5196	38.6309	46.2493	2.2e-16	22	72	0
Silicibacter_TM1040	Bacteria	4.15	56.5481	40.6749	46.8766	2.2e-16	32	67	0
Pseudomonas_fluorescens_Pf-5	Bacteria	7.1	56.6767	36.3616	45.5473	2.2e-16	15	89	0
Nitrobacter_winogradskyi_Nb-255	Bacteria	3.4	56.7863	41.7438	47.6446	2.2e-16	18	65	0
Solibacter_usitatus_Ellin6076	Bacteria	10	56.8005	41.3598	46.1385	2.2e-16	5	70	0
Mesorhizobium_BNC1	Bacteria	4.94	56.9191	43.5002	47.2276	2.2e-16	24	69	0
Magnetospirillum_magneticum_AMB-1	Bacteria	5	56.9327	38.1805	47.8272	2.2e-16	9	62	0
Polaromonas_JS666	Bacteria	5.9	56.9444	39.0113	45.8653	2.2e-16	8	72	0
Corynebacterium_efficiens_YS-314	Bacteria	3.15	57.0247	39.396	48.7427	2.2e-16	21	61	0
Roseiflexus_RS-1	Bacteria	5.8	57.2629	41.1147	46.2499	2.2e-16	10	64	0
Bordetella_avium_197N	Bacteria	3.7	57.3016	39.6147	47.661	2.2e-16	31	71	0
Sinorhizobium_medicae_WSM419	Bacteria	6.82	57.3312	41.6988	46.9782	2.2e-16	28	65	0
Propionibacterium_acnes_KPA171202	Bacteria	2.56	57.5621	44.4383	49.0905	2.2e-16	40	65	0
Hyphomonas_neptunium_ATCC_15444	Bacteria	3.71	57.6987	40.8152	47.5718	2.2e-16	7	65	0.001
Sinorhizobium_meliloti	Bacteria	6.8	57.7028	40.8108	46.6117	2.2e-16	23	68	0
Chromobacterium_violaceum	Bacteria	4.8	57.8089	35.4846	46.634	2.2e-16	11	70	0
Pseudomonas_entomophila_L48	Bacteria	5.9	57.8356	36.4041	45.574	2.2e-16	10	85	0
Nitrobacter_hamburgensis_X14	Bacteria	5.01	57.9381	42.2808	47.066	2.2e-16	14	65	0
Mesorhizobium_loti	Bacteria	7.6	58.2057	39.1981	46.4456	2.2e-16	17	67	0
Jannaschia_CCS1	Bacteria	4.39	58.2263	42.2454	47.2431	2.2e-16	19	66	0
Parvibaculum_lavamentivorans_DS-1	Bacteria	3.9	58.317	40.4903	47.1663	2.2e-16	8	63	0
Burkholderia_phymatum_STM815	Bacteria	8.7	58.375	37.0497	46.1025	2.2e-16	20	67	0
Corynebacterium_urealyticum_DSM_7109	Bacteria	2.37	58.4664	39.911	48.5488	2.2e-16	25	58	0
Ralstonia_metallidurans_CH34	Bacteria	6.91	58.5794	37.9944	46.1592	2.2e-16	17	72	0
Chromohalobacter_salexigens_DSM_3043	Bacteria	3.7	58.6097	41.3522	48.1045	2.2e-16	18	68	0
Erythrobacter_litoralis_HTCC2594	Bacteria	3.05	58.6253	41.2269	48.3463	2.2e-16	26	62	0
Syntrophobacter_fumaroxidans_MPOB	Bacteria	5	58.6467	44.0546	47.539	2.2e-16	8	68	0
Burkholderia_xenovorans_LB400	Bacteria	9.8	58.6761	37.1864	45.8431	2.2e-16	18	77	0
Silicibacter_pomeroyi_DSS-3	Bacteria	4.6	58.6919	38.5979	47.1728	2.2e-16	12	71	0
Mycobacterium_abscessus_ATCC_19977T	Bacteria	5.12	59.1023	43.878	48.253	2.2e-16	23	70	0
Delftia_acidovorans_SPH-1	Bacteria	6.8	59.1605	36.7668	45.8422	2.2e-16	21	68	0
Arthrobacter_aurescens_TC1	Bacteria	5.23	59.2919	42.911	48.0207	2.2e-16	29	64	0
Maricaulis_maris_MCS10	Bacteria	3.37	59.2919	41.3896	48.8297	2.2e-16	12	66	0
Pseudomonas_mendocina_ymp	Bacteria	5.1	59.4952	36.571	46.4014	2.2e-16	15	72	0
Roseiflexus_castenholzii_DSM_13941	Bacteria	5.7	59.5276	41.2443	46.5306	2.2e-16	8	69	0
Ralstonia_eutropha_JMP134	Bacteria	7.26	59.5904	37.2758	46.7987	2.2e-16	17	73	0
Acidiphilium_cryptum_JF-5	Bacteria	3.97	59.8155	42.198	47.0034	2.2e-16	13	64	0
Pseudomonas_stutzeri_A1501	Bacteria	4.6	59.8789	38.3702	46.9668	2.2e-16	18	73	0
Bradyrhizobium_japonicum	Bacteria	9.1	59.8947	39.9859	46.353	2.2e-16	12	64	0
Gluconacetobacter_diazotrophicus_PAl_5	Bacteria	4.3	59.9322	39.9176	47.392	2.2e-16	13	68	0
Rhodospirillum_rubrum_ATCC_11170	Bacteria	4.41	60.0434	38.685	47.786	2.2e-16	7	67	0.002
Novosphingobium_aromaticivorans_DSM_12444	Bacteria	4.23	60.1031	40.2203	47.8338	2.2e-16	21	68	0
Methylococcus_capsulatus_Bath	Bacteria	3.3	60.1104	42.6273	49.0299	2.2e-16	9	72	0.001
Bordetella_petrii	Bacteria	5.3	60.1673	36.9911	46.6057	2.2e-16	12	66	0
Pseudomonas_aeruginosa_PA7	Bacteria	6.6	60.2789	37.3059	46.0659	2.2e-16	15	69	0
Deinococcus_radiodurans	Bacteria	3.24	60.4782	41.4215	47.7871	2.2e-16	29	68	0
Pseudomonas_aeruginosa_UCBPP-PA14	Bacteria	6.54	60.5196	37.2254	45.9573	2.2e-16	16	75	0
Desulfovibrio_vulgaris_DP4	Bacteria	3.7	60.5376	41.5032	47.8819	2.2e-16	21	65	0
Rhodopseudomonas_palustris_BisB5	Bacteria	4.89	60.6605	39.9316	46.9583	2.2e-16	13	66	0
Azoarcus_sp_EbN1	Bacteria	4.73	60.6955	40.9748	47.3805	2.2e-16	11	69	0
Xanthomonas_oryzae_MAFF_311018	Bacteria	4.9	60.8622	37.0112	47.7827	2.2e-16	21	69	0
Rhodopseudomonas_palustris_BisA53	Bacteria	5.51	60.8652	39.0638	47.2497	2.2e-16	13	66	0
Arthrobacter_FB24	Bacteria	5.08	60.9442	42.217	47.5195	2.2e-16	27	61	0
Bradyrhizobium_BTAi1	Bacteria	8.53	61.1188	39.3432	46.424	2.2e-16	11	78	0
Rhodopseudomonas_palustris_TIE_1	Bacteria	5.7	61.1617	39.0545	47.0442	2.2e-16	15	67	0
Pseudomonas_aeruginosa	Bacteria	6.3	61.1794	37.082	46.0114	2.2e-16	15	71	0
Acidovorax_JS42	Bacteria	4.54	61.24	37.6772	47.5083	2.2e-16	22	71	0
Thiobacillus_denitrificans_ATCC_25259	Bacteria	2.91	61.361	42.3324	48.7281	2.2e-16	6	71	0.037
Ralstonia_eutropha_H16	Bacteria	7.45	61.3622	36.3326	46.2654	2.2e-16	13	76	0
Rhodopseudomonas_palustris_CGA009	Bacteria	5.47	61.3947	39.2312	46.675	2.2e-16	14	65	0
Xanthomonas_oryzae_KACC10331	Bacteria	4.9	61.4569	37.732	47.8232	2.2e-16	21	63	0
Sphingomonas_wittichii_RW1	Bacteria	5.93	61.483	39.6655	46.4527	2.2e-16	16	67	0
Desulfovibrio_vulgaris_Hildenborough	Bacteria	3.8	61.5057	41.6098	48.3821	2.2e-16	21	68	0
Sphingopyxis_alaskensis_RB2256	Bacteria	3.37	61.5968	40.0982	47.4304	2.2e-16	22	62	0
Dinoroseobacter_shibae_DFL_12	Bacteria	4.43	61.6056	42.7209	47.3188	2.2e-16	13	66	0
Bradyrhizobium_ORS278	Bacteria	7.5	61.6482	39.2309	47.4724	2.2e-16	12	69	0
Burkholderia_383	Bacteria	8.68	61.6614	36.6424	45.2367	2.2e-16	14	75	0
Salinibacter_ruber_DSM_13855	Bacteria	3.59	61.6805	45.2848	47.2614	5.57e-14	11	64	0
Burkholderia_cenocepacia_MC0_3	Bacteria	7.9	61.8317	36.9636	46.0882	2.2e-16	13	69	0
Rhodopseudomonas_palustris_BisB18	Bacteria	5.51	61.8557	39.228	47.326	2.2e-16	9	66	0
Xanthomonas_campestris_8004	Bacteria	5.15	61.9015	37.2196	47.1257	2.2e-16	18	69	0
Xanthomonas_campestris_vesicatoria_85-10	Bacteria	5.42	61.9292	36.6431	47.558	2.2e-16	20	72	0
Burkholderia_ambifaria_MC40_6	Bacteria	7.6	62.0662	37.0588	45.9877	2.2e-16	15	69	0
Xanthomonas_campestris	Bacteria	5.08	62.1561	35.8285	46.4216	2.2e-16	29	137	0
Burkholderia_cenocepacia_HI2424	Bacteria	7.76	62.1918	36.6173	46.1054	2.2e-16	15	69	0
Mycobacterium_marinum_M	Bacteria	6.62	62.2275	43.4832	47.4049	2.2e-16	13	82	0
Burkholderia_cepacia_AMMD	Bacteria	7.53	62.2454	36.6119	46.1072	2.2e-16	14	72	0
Caulobacter_K31	Bacteria	5.91	62.2928	37.6734	46.5607	2.2e-16	14	65	0
Burkholderia_vietnamiensis_G4	Bacteria	8.4	62.3498	37.1922	46.3545	2.2e-16	16	71	0
Xanthomonas_citri	Bacteria	5.27	62.3532	37.3002	47.2968	2.2e-16	20	70	0
Verminephrobacter_eiseniae_EF01-2	Bacteria	5.63	62.3708	39.3233	47.582	2.2e-16	10	63	0
Mycobacterium_tuberculosis_F11	Bacteria	4.4	62.3972	45.3359	48.7305	2.2e-16	11	66	0
Cupriavidus_taiwanensis	Bacteria	6.46	62.4253	36.6126	46.4201	2.2e-16	16	74	0
Mycobacterium_tuberculosis_H37Rv	Bacteria	4.4	62.4319	45.3565	48.0096	2.2e-16	12	65	0
Caulobacter_crescentus	Bacteria	4	62.4631	38.7404	47.498	2.2e-16	24	69	0
Ralstonia_solanacearum	Bacteria	5.8	62.4637	37.8662	46.5615	2.2e-16	13	67	0
Deinococcus_geothermalis_DSM_11300	Bacteria	3.25	62.5727	43.1212	48.1162	2.2e-16	27	66	0
Bordetella_bronchiseptica	Bacteria	5.3	62.5837	37.7172	47.2975	2.2e-16	15	66	0
Mycobacterium_bovis_BCG_Pasteur_1173P2	Bacteria	4.4	62.6428	45.5086	48.584	2.2e-16	12	65	0
Paracoccus_denitrificans_PD1222	Bacteria	5.25	62.6616	39.076	47.5279	2.2e-16	13	65	0
Burkholderia_cenocepacia_AU_1054	Bacteria	7.28	62.6628	36.9487	46.4421	2.2e-16	15	69	0
Mycobacterium_bovis	Bacteria	4.35	62.7996	45.4666	48.4475	2.2e-16	12	66	0
Mycobacterium_tuberculosis_H37Ra	Bacteria	4.4	62.8124	45.3896	48.5207	2.2e-16	12	66	0
Rhodopseudomonas_palustris_HaA2	Bacteria	5.33	62.8138	38.7454	46.8591	2.2e-16	10	66	0
Mycobacterium_smegmatis_MC2_155	Bacteria	7	62.8894	42.7939	47.8721	2.2e-16	15	73	0
Stenotrophomonas_maltophilia_K279a	Bacteria	4.85	62.9173	35.0987	47.7552	2.2e-16	19	71	0
Rhodococcus_RHA1	Bacteria	9.67	62.9241	42.8431	46.7063	2.2e-16	21	92	0
Burkholderia_multivorans_ATCC_17616_JGI		0	62.9392	37.0372	46.4784	2.2e-16	15	69	0
Mycobacterium_gilvum_PYR-GCK	Bacteria	5.96	62.9472	43.7831	48.1345	2.2e-16	18	65	0
Burkholderia_multivorans_ATCC_17616_Tohoku	Bacteria	6.99	63.0384	36.8942	46.2844	2.2e-16	16	75	0
Stenotrophomonas_maltophilia_R551_3	Bacteria	4.6	63.0865	35.1076	47.6223	2.2e-16	21	68	0
Mycobacterium_JLS	Bacteria	6	63.1314	43.5248	48.0437	2.2e-16	20	67	0
Mycobacterium_vanbaalenii_PYR-1	Bacteria	6.5	63.1579	43.4525	48.5398	2.2e-16	17	67	0
Mycobacterium_KMS	Bacteria	6.22	63.272	43.3646	48.2469	2.2e-16	20	68	0
Mycobacterium_MCS	Bacteria	5.92	63.4627	43.4052	47.9054	2.2e-16	20	68	0
Leptothrix_cholodnii_SP_6	Bacteria	4.9	63.4892	38.9442	47.9371	2.2e-16	10	66	0
Methylobacterium_extorquens_PA1	Bacteria	5.5	63.5532	41.4414	47.4883	2.2e-16	19	65	0
Thermobifida_fusca_YX	Bacteria	3.6	63.6826	44.4088	48.1509	2.2e-16	10	63	0
Azorhizobium_caulinodans_ORS_571	Bacteria	5.4	63.7387	40.9283	47.6439	2.2e-16	13	66	0
Mycobacterium_tuberculosis_CDC1551	Bacteria	4.4	63.7885	45.5533	48.8103	2.2e-16	12	65	0
Xanthobacter_autotrophicus_Py2	Bacteria	5.62	63.8236	40.5387	47.3046	2.2e-16	12	65	0
Acidovorax_avenae_citrulli_AAC00-1	Bacteria	5.4	63.9479	38.7363	46.7974	2.2e-16	22	72	0
Azoarcus_BH72	Bacteria	4.4	64.0082	37.6309	47.8828	2.2e-16	12	69	0
Halorhodospira_halophila_SL1	Bacteria	2.7	64.0598	44.1488	49.5585	2.2e-16	11	65	0
Alkalilimnicola_ehrlichei_MLHE-1	Bacteria	3.3	64.1446	41.5487	48.6467	2.2e-16	16	69	0
Opitutus_terrae_PB90_1	Bacteria	6	64.1797	42.615	47.4233	2.2e-16	17	74	0
Symbiobacterium_thermophilum_IAM14863	Bacteria	3.6	64.1871	42.5938	48.2704	2.2e-16	17	74	0
Burkholderia_thailandensis_E264	Bacteria	6.72	64.5754	38.2272	46.9599	2.2e-16	14	74	0
Rubrobacter_xylanophilus_DSM_9941	Bacteria	3.23	64.6288	44.7748	49.2269	2.2e-16	6	61	0.008
Thermus_thermophilus_HB27	Bacteria	2.13	64.6836	45.0839	51.973	2.2e-16	10	67	0
Mycobacterium_ulcerans_Agy99	Bacteria	5.6	64.7119	44.2928	47.8676	2.2e-16	12	70	0
Burkholderia_pseudomallei_1710b	Bacteria	7.31	64.8435	38.065	46.4079	2.2e-16	12	84	0
Mycobacterium_avium_paratuberculosis	Bacteria	4.8	65.0514	42.6098	48.0847	2.2e-16	9	61	0
Burkholderia_pseudomallei_1106a	Bacteria	7.1	65.285	38.1044	46.6175	2.2e-16	10	86	0
Thermus_thermophilus_HB8	Bacteria	2.07	65.3901	45.1383	51.5471	2.2e-16	11	65	0
Rhodobacter_sphaeroides_ATCC_17025	Bacteria	4.54	65.4921	42.0525	48.4622	2.2e-16	16	64	0
Burkholderia_pseudomallei_668	Bacteria	7	65.5405	38.0557	46.9893	2.2e-16	10	83	0
Bordetella_pertussis	Bacteria	4.09	65.6059	37.81	48.2943	2.2e-16	15	64	0
Bordetella_parapertussis	Bacteria	4.77	65.6359	37.6268	47.1849	2.2e-16	13	66	0
Mycobacterium_avium_104	Bacteria	5.5	65.7463	42.1658	48.5696	2.2e-16	11	65	0
Leifsonia_xyli_xyli_CTCB0	Bacteria	2.58	65.935	44.8935	49.6573	2.2e-16	33	60	0
Methylibium_petroleiphilum_PM1	Bacteria	4.6	65.9725	39.4343	48.2788	2.2e-16	6	70	0.005
Burkholderia_mallei_NCTC_10247	Bacteria	5.9	66.0388	37.4397	47.231	2.2e-16	11	74	0
Myxococcus_xanthus_DK_1622	Bacteria	9.1	66.0864	40.52	47.0047	2.2e-16	15	110	0
Burkholderia_mallei_NCTC_10229	Bacteria	5.8	66.3308	37.9763	46.6577	2.2e-16	12	72	0
Burkholderia_mallei_SAVP1	Bacteria	5.2	66.345	37.796	47.1731	2.2e-16	14	74	0
Burkholderia_pseudomallei_K96243	Bacteria	7.3	66.4632	38.0426	46.5618	2.2e-16	10	94	0
Salinispora_tropica_CNB-440	Bacteria	5.2	66.5828	44.7863	48.4185	2.2e-16	19	67	0
Nocardia_farcinica_IFM10152	Bacteria	6.29	67.0256	42.3455	48.0497	2.2e-16	15	86	0
Salinispora_arenicola_CNS-205	Bacteria	5.8	67.1652	43.9284	47.5456	2.2e-16	18	65	0
Rhodobacter_sphaeroides_ATCC_17029	Bacteria	4.42	67.2148	42.0012	48.3322	2.2e-16	15	74	0
Rhodobacter_sphaeroides_2_4_1	Bacteria	4.61	67.2176	41.8699	47.8715	2.2e-16	15	69	0
Frankia_CcI3	Bacteria	5.4	67.3433	44.341	47.6973	2.2e-16	13	65	0
Burkholderia_mallei_ATCC_23344	Bacteria	5.83	67.7921	37.9205	47.0158	2.2e-16	12	75	0
Streptomyces_avermitilis	Bacteria	9.09	67.8896	41.5994	45.9592	2.2e-16	17	100	0
Acidothermus_cellulolyticus_11B	Bacteria	2.4	67.8991	47.7545	50.5946	2.2e-16	9	62	0.001
Methylobacterium_radiotolerans_JCM_2831	Bacteria	6.92	68.1064	41.0003	47.2596	2.2e-16	17	63	0
Saccharopolyspora_erythraea_NRRL_2338	Bacteria	8.2	68.1603	41.3546	47.7495	2.2e-16	16	96	0
Nocardioides_JS614	Bacteria	5.31	68.5881	42.5522	48.9914	2.2e-16	18	61	0
Frankia_EAN1pec	Bacteria	9	68.7853	43.5406	46.8378	2.2e-16	9	58	0
Methylobacterium_4_46	Bacteria	7.78	68.9591	41.9417	46.5468	2.2e-16	13	63	0
Streptomyces_coelicolor	Bacteria	9.09	69.0248	40.9688	46.4821	2.2e-16	15	72	0
Sorangium_cellulosum__So_ce_56_	Bacteria	13.03	69.6918	40.6048	46.264	2.2e-16	11	69	0
Clavibacter_michiganensis_NCPPB_382	Bacteria	3.4	70.1832	41.7678	48.79	2.2e-16	17	60	0
Streptomyces_griseus_NBRC_13350	Bacteria	8.5	70.5913	41.2932	46.7983	2.2e-16	18	74	0
Kocuria_rhizophila_DC2201	Bacteria	2.7	71.0104	41.2586	48.8003	2.2e-16	19	61	0
Frankia_alni_ACN14a	Bacteria	7.5	71.2889	43.0531	47.4396	2.2e-16	9	75	0
Clavibacter_michiganensis_sepedonicus	Bacteria	3.44	71.8327	41.7255	49.3028	2.2e-16	18	60	0
Kineococcus_radiotolerans_SRS30216	Bacteria	4.99	72.6655	42.6539	49.1626	2.2e-16	17	63	0
Anaeromyxobacter_Fw109-5	Bacteria	5.3	73.0915	41.2603	47.9193	2.2e-16	16	73	0
Anaeromyxobacter_dehalogenans_2CP-C	Bacteria	5	75.1452	41.6071	48.0865	2.2e-16	16	76	0
