# Supplementary material for: General Rules for Optimal Codon Choice
Source: PLoS Genet. 2009 Jul 10;5(7):e1000556. doi: 10.1371/journal.pgen.1000556 (PMC2700274; doi:10.1371/journal.pgen.1000556)
Supplement: Table S4 — Optimal codons identified in archea. (0.03 MB XLS) [file pgen.1000556.s005.xls]

## Sheet: Sheet1
Archea	%GC (intergenic)	Ala	Arg	Asn	Asp	Cys	Gln	Glu	Gly	His	Ile	Leu	Lys	Phe	Pro	Ser	Thr	Tyr	Val
Aeropyrum_pernix	50.7491	GCG	AGG	AAC	GAC	none	CAG	GAG	GGG	CAC	ATA	CTG	AAG	TTC	CCG	AGC	ACG	TAC	GTG
Archaeoglobus_fulgidus	39.8529	GCC	AGG	AAC	GAC	none	CAG	GAG	GGC	CAC	ATC	CTG	AAG	TTC	CCG	AGC	ACG	TAC	GTC
Caldivirga_maquilingensis_IC-167	37.6507	GCC	AGG	AAC	none	none	CAG	GAG	GGT	CAC	ATT	CTT	AAG	TTC	none	TCA	ACC	TAC	GTT
Candidatus_Korarchaeum_cryptofilum_OPF8	44.1885	GCC	AGG	AAC	GAT	none	CAG	GAG	GGG	CAC	ATA	CTG	AAG	TTC	CCC	AGC	ACC	TAC	GTG
Candidatus_Methanoregula_boonei_6A8	47.8444	GCC	CGG	AAC	GAC	TGC	CAG	GAG	GGC	CAC	ATC	CTC	AAG	TTC	CCG	AGC	ACC	TAC	GTG
Haloarcula_marismortui_ATCC_43049	54.8853	GCG	CGC	AAC	GAC	none	CAG	GAG	GGC	CAC	ATC	CTG	AAG	TTC	CCG	AGC	ACG	TAC	GTC
Halobacterium_salinarum_R1	58.0131	GCG	CGC	AAC	GAC	none	CAG	GAG	GGC	CAC	ATC	CTG	AAG	TTC	CCG	AGC	ACG	TAC	GTC
Halobacterium_sp	59.4108	GCG	CGC	AAC	GAC	none	CAG	GAG	GGC	CAC	ATC	CTG	AAG	TTC	CCG	AGC	ACG	TAC	GTC
Haloquadratum_walsbyi	45.0091	GCA	CGT	AAT	GAT	none	CAA	GAA	GGT	CAT	ATT	CTT	AAA	none	CCA	TCA	ACA	TAT	GTT
Hyperthermus_butylicus	51.9575	none	AGG	AAC	GAC	none	CAG	GAG	GGC	CAC	ATA	CTC	AAG	TTC	CCA	AGC	ACC	TAC	none
Ignicoccus_hospitalis_KIN4_I	55.6826	GCC	AGG	AAC	GAC	none	CAG	GAG	GGG	CAC	ATA	TTG	AAG	TTC	CCG	AGC	ACC	TAC	GTG
Metallosphaera_sedula_DSM_5348	39.3666	GCC	AGG	AAC	GAC	none	CAG	GAG	GGG	CAC	ATC	CTG	AAG	TTC	CCC	TCC	ACC	TAC	GTG
Methanobacterium_thermoautotrophicum	39.7636	GCC	AGG	AAC	GAC	TGC	CAG	GAG	GGT	CAC	ATA	CTC	AAG	TTC	CCC	AGC	ACC	TAC	GTC
Methanobrevibacter_smithii_ATCC_35061	21.5945	GCT	none	AAC	GAC	TGT	none	GAA	GGT	none	ATC	TTA	AAA	TTC	CCT	TCC	ACT	TAC	GTA
Methanococcoides_burtonii_DSM_6242	34.7159	GCA	AGG	AAC	GAC	none	CAG	GAG	GGC	CAC	ATC	CTC	AAG	TTC	CCT	TCC	ACC	TAC	GTC
Methanococcus_aeolicus_Nankai-3	23.4752	none	AGA	none	none	none	none	GAA	GGA	CAC	ATT	CTT	AAA	TTC	CCA	TCC	ACA	none	GTT
Methanococcus_jannaschii	27.5952	GCT	AGA	AAC	none	none	CAG	GAG	GGA	CAC	ATC	TTG	AAG	TTC	CCA	TCA	ACA	TAC	GTT
Methanococcus_maripaludis_C5	27.2416	GCT	AGA	AAC	GAC	none	CAG	GAA	GGT	CAC	ATC	CTC	AAA	TTC	CCT	AGC	ACA	TAC	GTT
Methanococcus_maripaludis_C6	27.1853	GCT	AGA	AAC	GAC	none	none	GAA	GGT	CAC	ATC	CTC	AAA	TTC	CCT	AGC	ACC	TAC	GTT
Methanococcus_maripaludis_C7	27.3135	GCT	AGA	AAC	GAC	none	CAG	GAA	GGT	CAC	ATC	CTC	AAA	TTC	CCT	AGC	ACA	TAC	GTT
Methanococcus_maripaludis_S2	24.5509	GCT	AGA	AAC	GAC	none	none	GAA	GGT	CAC	ATC	CTC	AAA	TTC	CCT	AGC	ACA	TAC	GTT
Methanococcus_vannielii_SB	25.4111	GCA	AGA	AAC	GAC	none	none	none	GGT	CAC	ATC	CTT	none	none	CCT	TCA	none	TAC	GTT
Methanocorpusculum_labreanum_Z	42.7954	GCA	CGC	AAC	GAC	TGC	CAG	GAG	GGC	CAC	ATC	CTC	AAG	TTC	CCG	TCG	ACC	TAC	GTC
Methanoculleus_marisnigri_JR1	55.774	GCG	CGG	AAC	GAC	TGC	CAG	GAG	GGG	CAC	ATC	CTC	AAG	TTC	CCG	AGC	ACG	TAC	GTC
Methanopyrus_kandleri	60.2964	GCG	CGG	AAC	GAC	TGC	CAG	GAG	GGC	CAC	ATC	CTG	AAG	TTC	CCG	AGC	ACG	TAC	GTG
Methanosaeta_thermophila_PT	47.9387	GCG	AGG	AAC	none	TGC	CAG	GAG	GGC	CAC	ATA	CTG	AAG	TTC	CCG	AGC	ACA	TAC	GTC
Methanosarcina_acetivorans	35.5637	GCC	AGG	AAC	GAC	TGC	CAG	GAA	GGG	CAC	ATC	CTG	AAG	TTC	CCG	AGC	ACC	TAC	GTC
Methanosarcina_barkeri_fusaro	32.3068	GCC	AGG	AAC	GAC	TGC	CAG	none	GGG	CAC	ATC	CTG	AAG	TTC	CCC	AGC	ACC	TAC	GTC
Methanosarcina_mazei	33.3632	GCC	AGG	AAC	GAC	TGC	CAG	none	GGG	CAC	ATC	CTG	AAG	TTC	CCG	AGC	ACC	TAC	GTC
Methanosphaera_stadtmanae	19.8148	GCA	CGT	AAC	GAC	none	CAA	GAA	none	CAC	ATT	CTT	AAA	TTC	CCT	none	ACA	TAC	GTA
Methanospirillum_hungatei_JF-1	39.088	GCC	CGG	AAC	GAC	none	CAG	GAG	none	none	ATC	CTG	AAG	TTC	CCG	AGC	ACC	TAC	GTC
Nanoarchaeum_equitans	38.5048	none	none	AAC	none	none	none	GAA	none	none	ATA	TTA	AAA	TTC	CCA	TCT	none	none	none
Natronomonas_pharaonis	57.5698	GCC	CGC	AAC	GAC	none	CAG	none	GGC	CAC	ATC	CTC	AAG	TTC	CCG	TCG	ACG	TAC	GTC
Nitrosopumilus_maritimus_SCM1	30.6508	GCA	AGA	AAC	GAC	none	CAA	none	GGT	CAC	ATC	CTC	AAG	TTC	CCA	none	ACT	TAC	GTT
Picrophilus_torridus_DSM_9790	24.4933	GCA	AGG	AAC	GAC	none	CAG	GAG	GGC	CAC	ATA	CTG	AAG	TTC	CCA	TCA	ACA	TAC	GTC
Pyrobaculum_aerophilum	47.564	GCC	AGG	AAC	GAC	none	CAG	GAG	GGC	CAC	none	CTG	AAG	TTC	CCC	TCC	ACT	TAC	GTG
Pyrobaculum_arsenaticum_DSM_13514	50.6784	GCG	AGG	AAC	GAC	none	CAG	GAG	GGG	CAC	ATC	CTG	AAG	TTC	CCG	TCG	ACG	TAC	GTG
Pyrobaculum_calidifontis_JCM_11548	52.0354	GCC	AGG	AAC	GAC	none	CAG	GAG	GGG	CAC	ATC	CTG	AAG	TTC	CCC	TCC	ACC	TAC	GTG
Pyrobaculum_islandicum_DSM_4184	50.6956	GCG	AGG	AAC	GAC	none	CAG	GAG	GGG	CAC	ATC	CTG	AAG	TTC	CCG	AGC	ACC	TAC	GTG
Pyrococcus_abyssi	39.3698	GCC	AGG	AAC	GAC	none	CAG	GAG	none	CAC	ATA	CTC	AAG	TTC	CCC	AGC	ACG	TAC	GTC
Pyrococcus_furiosus	37.1215	GCC	AGG	AAC	GAC	none	CAG	GAG	GGA	CAC	ATA	CTC	AAG	TTC	CCA	AGC	none	TAC	GTC
Pyrococcus_horikoshii	38.3028	GCC	AGG	AAC	none	none	CAG	GAG	GGT	CAC	ATA	CTC	AAG	TTC	CCC	AGC	ACG	TAC	GTT
Staphylothermus_marinus_F1	33.5838	GCT	AGA	AAC	GAC	none	CAG	GAG	none	none	ATA	CTA	AAG	TTC	CCA	AGC	ACA	none	none
Sulfolobus_acidocaldarius_DSM_639	32.5251	GCC	AGG	AAC	GAC	none	CAG	GAG	GGT	CAC	ATA	CTG	AAG	TTC	none	TCC	none	TAC	GTG
Sulfolobus_solfataricus	32.3661	GCT	AGG	AAC	GAC	none	none	GAG	GGG	none	ATC	TTG	AAG	TTC	CCC	TCC	ACC	TAC	GTG
Sulfolobus_tokodaii	29.3154	GCT	AGG	AAC	none	none	CAA	GAG	GGT	none	ATT	TTA	AAG	TTC	CCA	TCT	ACT	none	GTT
Thermococcus_kodakaraensis_KOD1	43.08	GCC	AGG	AAC	GAC	none	CAG	GAG	GGC	CAC	ATC	CTC	AAG	TTC	CCG	AGC	ACG	TAC	GTC
Thermofilum_pendens_Hrk_5	52.1429	GCG	AGG	AAC	GAC	none	CAG	GAG	GGG	CAC	ATA	CTG	AAG	TTC	CCG	AGC	ACG	TAC	GTG
Thermoplasma_acidophilum	37.3557	GCC	AGG	AAC	GAC	none	CAG	GAG	GGC	CAC	ATA	CTG	AAG	TTC	CCG	AGC	ACG	TAC	GTG
Thermoplasma_volcanium	32.8733	none	AGG	AAC	none	none	CAG	GAG	GGC	none	ATA	CTG	AAG	TTC	none	none	none	TAC	none
Thermoproteus_neutrophilus_V24Sta	56.1056	GCC	AGG	AAC	GAC	none	CAG	GAG	GGG	CAC	ATC	CTG	AAG	TTC	CCC	TCC	ACC	TAC	GTG
uncultured_methanogenic_archaeon_RC-I	45.1915	GCG	AGG	AAC	GAC	TGC	CAG	GAG	GGC	CAC	ATC	CTG	AAG	TTC	CCG	AGC	ACC	TAC	GTG
